# Supplementary material for: Magnetosome organelles are organized through interactions between McaA and McaB that alter the dynamics of the bacterial actin-like protein MamK
Source: bioRxiv. 2025 Nov 10:2025.11.10.687720. Preprint. [Version 1] doi: 10.1101/2025.11.10.687720 (PMC12642318; doi:10.1101/2025.11.10.687720)
Supplement: Supplement 1 [file media-1.xlsx]

## Sheet: McaA-GFP
Validation Status	Locus	Sequence Count	Spectrum Count	Sequence Coverage	Length	MolWt	pI	NSAF	EMPAI	Descriptive Name
U	sp|Q2W2J3|RL23_MAGSA	7	10	0.431	102	11046	10.2	0.0431703	1.69774	50S ribosomal protein L23 OS=Magnetospirillum magneticum (strain AMB-1 / ATCC 700264) OX=342108 GN=rplW PE=3 SV=1
	Filename	XCorr	DeltCN	Conf%	ObsM+H+	CalcM+H+	PPM	SpR	Prob Score	pI	Ion%	#	Sequence
*	step08.22907.22907.2	1.3113	0.174	0.463	1193.22	1190.69	-402.2	1	4.44415	9.98	0.562	1	-.MSKLVISKER.M
*	step02.6939.6939.2	1.7537	0.2412	0.963	798.73	798.381	436.3	1	5.94877	6.56	0.9	1	R.M(15.9949)YDVVR.A
*	step02.8546.8546.2	1.2235	0.1655	0.385	898.686	898.409	308.7	1	4.27694	6.56	0.417	1	K.ATMGSEFR.Q
*	step04.13578.13578.2	2.2732	0.3856	1	992.921	990.562	354.6	1	7.49747	6.56	0.688	1	K.AAVEGIFGVK.V
*	step05.13450.13450.2	2.5262	0.4868	1	990.886	990.562	326.8	1	9.37841	6.56	0.8	2	K.AAVEGIFGVK.V
*	step04.10724.10724.2	2.6281	0.5177	1	1029.02	1029.63	-597.4	1	8.79327	9.08	0.75	2	K.VTAVNTLIAK.G
*	step05.10990.10990.2	3.7675	0.5466	1	1030.19	1029.63	-432.3	1	10.1735	9.08	1	2	K.VTAVNTLIAK.G
U	tr|Q2WBF8|Q2WBF8_MAGSA	4	7	0.339	112	12349	8.4	0.0275211	1.18273	Nitrogen regulatory protein P-II OS=Magnetospirillum magneticum (strain AMB-1 / ATCC 700264) OX=342108 GN=amb0013 PE=3 SV=1
	Filename	XCorr	DeltCN	Conf%	ObsM+H+	CalcM+H+	PPM	SpR	Prob Score	pI	Ion%	#	Sequence
*	step08.18016.18016.2	3.3539	0.6597	1	1740.53	1740.97	-254.9	1	13.4572	4.46	0.56	2	R.EALTPLGVQGLTVSEVK.G
*	step03.7047.7047.2	3.5769	0.3932	1	1057.82	1057.6	208.1	1	9.55417	6.56	1	2	R.VVEAIQTAAR.T
*	step06.13877.13877.2	3.2306	0.3662	1	1353.98	1353.72	191.9	1	10.9578	6.56	0.875	1	K.VFVTEIQQAYR.I
*	step07.19234.19234.2	3.0949	0.4681	1	1353.97	1353.72	184.5	1	11.8147	6.56	0.765	2	K.VFVTEIQQAYR.I
U	tr|Q2W2H7|Q2W2H7_MAGSA	3	6	0.315	108	11475	8.7	0.0244632	1.06538	50S ribosomal protein L11 OS=Magnetospirillum magneticum (strain AMB-1 / ATCC 700264) OX=342108 GN=rplK PE=3 SV=1
	Filename	XCorr	DeltCN	Conf%	ObsM+H+	CalcM+H+	PPM	SpR	Prob Score	pI	Ion%	#	Sequence
*	step03.8234.8234.2	3.4657	0.5243	1	1349.38	1348.69	-233.2	1	11.6436	6.56	0.895	2	K.GATVGEVTM(15.9949)AQIR.E
*	step04.8217.8217.2	3.3067	0.5241	1	1348.29	1348.69	-297.8	1	11.6835	6.56	0.889	3	K.GATVGEVTM(15.9949)AQIR.E
*	step08.17015.17015.3	1.8498	0.3585	0.571	2196.24	2196.03	95.5	1	6.04938	4.14	0.264	1	K.M(15.9949)VDLNANDVEAASTM(15.9949)IVGSAR.S
U	tr|Q2W9T4|Q2W9T4_MAGSA	10	25	0.292	356	38990	7.7	0.0309226	0.958845	Aspartate-semialdehyde dehydrogenase OS=Magnetospirillum magneticum (strain AMB-1 / ATCC 700264) OX=342108 GN=asd PE=3 SV=1
	Filename	XCorr	DeltCN	Conf%	ObsM+H+	CalcM+H+	PPM	SpR	Prob Score	pI	Ion%	#	Sequence
*	step05.9528.9528.2	3.5325	0.4437	1	1114	1113.64	324.5	1	12.0256	10.06	0.944	4	K.VAVIGATGNVGR.A
*	step05.12920.12920.2	2.0429	0.3552	1	1075.52	1074.6	-75.5	1	7.88139	6.56	0.833	3	R.AM(15.9949)LQILVDR.K
*	step06.13771.13771.2	1.7598	0.3041	1	1075.55	1074.6	-46.1	1	6.01541	6.56	0.667	2	R.AM(15.9949)LQILVDR.K
*	step03.7000.7000.2	3.2577	0.5391	1	1177.16	1175.57	-359.5	1	9.86146	6.56	0.778	2	K.GCDIALSSPGAK.V
*	step03.8269.8269.2	1.6205	0.4357	0.996	1381.39	1381.73	-247.2	1	7.54883	8.8	0.4	1	R.VVVSTYQSVSGAGK.E
*	step04.8427.8427.2	4.1949	0.7111	1	1381.23	1381.73	-363.4	1	15.566	8.8	0.909	3	R.VVVSTYQSVSGAGK.E
*	step02.9034.9034.2	1.8868	0.5498	1	1328.82	1328.57	192.5	1	8.65063	3.96	0.733	4	K.EGMDELYDQTK.G
*	step06.13682.13682.2	2.0503	0.3898	1	1558.65	1556.81	-103.8	1	9.3836	4.46	0.474	1	K.ILDPDIAVNATCVR.V
*	step02.8004.8004.2	2.2523	0.5767	1	1205.67	1205.58	73.3	1	10.5735	4.14	0.812	4	R.EAEGVVVMDTR.E
*	step06.14507.14507.2	2.3877	0.5025	1	2280.1	2280.1	-1.8	1	7.96648	3.96	0.37	1	R.EPGGYITPLDTTGEDPVYISR.I
U	sp|Q2VYT1|DNAK_MAGSA	21	59	0.282	642	68713	5.2	0.0404671	0.914256	Chaperone protein DnaK OS=Magnetospirillum magneticum (strain AMB-1 / ATCC 700264) OX=342108 GN=dnaK PE=3 SV=1
	Filename	XCorr	DeltCN	Conf%	ObsM+H+	CalcM+H+	PPM	SpR	Prob Score	pI	Ion%	#	Sequence
*	step08.16777.16777.2	2.5298	0.526	1	1979.93	1979.98	-22.3	1	9.12971	4.46	0.517	1	K.VIGIDLGTTNSCVAVM(15.9949)EGK.N
*	step02.6498.6498.2	1.0736	0.1928	0.352	1021.1	1018.5	-396.5	1	4.23837	4.46	0.462	1	K.VIENAEGMR.T
*	step02.7778.7778.2	2.2457	0.466	1	1530.47	1530.67	-131.1	1	9.3376	4.46	0.591	5	R.TTPSM(15.9949)TAFTESGER.L
*	step03.6329.6329.2	2.9308	0.6392	1	1530.42	1530.67	-168.1	1	12.6751	4.46	0.789	4	R.TTPSM(15.9949)TAFTESGER.L
*	step02.7101.7101.2	1.244	0.2123	0.581	1096.15	1096.52	-329.4	4	4.71098	4.14	0.357	1	K.ETAEGYLGEK.V
*	step08.18162.18162.2	3.9747	0.6583	1	1674.07	1673.91	96.5	1	13.9469	4.46	0.731	2	R.IINEPTAAALAYGLEK.K
*	step02.12491.12491.2	4.2929	0.6151	1	1702.75	1701.74	5.9	1	10.8024	3.96	0.88	3	K.STNGDTFLGGEDFDAR.I
*	step04.15014.15014.2	1.5376	0.1582	0.555	1227.87	1227.69	144.6	1	6.58963	4.14	0.562	1	K.LEALVEDLVAR.T
*	step04.13555.13555.2	3.9517	0.5658	1	1606.22	1605.82	253.3	1	11.5286	4.14	0.913	1	K.ASEIDEVILVGGM(15.9949)TR.M
*	step03.10180.10180.2	2.4582	0.5482	1	1866.98	1866.92	34.9	1	9.57969	4.46	0.48	1	K.SQVFSTAEDNQTAVTIR.V
*	step02.8613.8613.2	4.749	0.6947	1	1403.99	1403.7	207.1	1	15.098	4.14	0.958	10	R.IQASGGLSDADIEK.M
*	step03.6535.6535.2	4.2242	0.7048	1	1403.46	1403.7	-172	1	14.1203	4.14	0.957	4	R.IQASGGLSDADIEK.M
*	step02.8810.8810.2	3.541	0.4972	1	1059.3	1059.57	-257.6	1	9.13296	4.46	1	5	K.AGAELTGAIEK.E
*	step03.6960.6960.2	2.6583	0.5134	1	1059.44	1059.57	-118.1	1	8.78602	4.46	0.867	2	K.AGAELTGAIEK.E
*	step02.8867.8867.2	3.1553	0.547	1	1262.77	1262.59	138.2	1	11.3334	3.96	0.944	6	K.AVMDGDDVEAIK.A
*	step02.6827.6827.2	2.1912	0.413	1	1279.36	1278.59	-179.7	1	8.21481	3.96	0.556	1	K.AVM(15.9949)DGDDVEAIK.A
*	step02.6876.6876.2	1.9916	0.1036	0.536	1141.65	1141.52	114	1	8.64024	6.56	0.733	4	K.TESLM(15.9949)QASMK.L
*	step02.7821.7821.2	2.1153	0.5815	1	1141.66	1141.52	118.9	1	9.56261	6.56	0.75	2	K.TESLMQASM(15.9949)K.L
*	step02.4212.4212.2	1.1463	0.3074	0.802	1157.93	1157.52	352.4	6	5.72346	6.56	0.267	1	K.TESLM(15.9949)QASM(15.9949)K.L
*	step03.8832.8832.2	1.6596	0.419	1	1156.5	1157.52	-877.2	1	8.08873	6.56	0.5	2	K.TESLM(15.9949)QASM(15.9949)K.L
*	step02.6017.6017.2	1.633	0.2619	0.943	827.76	827.397	439.1	1	6.11649	6.56	0.636	2	K.LGEAM(15.9949)YK.A
U	sp|Q2W2K1|RL14_MAGSA	5	15	0.27	122	13312	10.9	0.0541398	0.862087	50S ribosomal protein L14 OS=Magnetospirillum magneticum (strain AMB-1 / ATCC 700264) OX=342108 GN=rplN PE=3 SV=1
	Filename	XCorr	DeltCN	Conf%	ObsM+H+	CalcM+H+	PPM	SpR	Prob Score	pI	Ion%	#	Sequence
*	step02.7652.7652.2	4.1074	0.6094	1	1895.97	1895.86	57.9	1	11.1329	4.46	0.778	5	-.M(15.9949)IQM(15.9949)QTNLDVADNSGAR.R
*	step03.6627.6627.2	3.5675	0.6186	1	1896.47	1895.86	-204.7	1	11.4172	4.46	0.609	3	-.M(15.9949)IQM(15.9949)QTNLDVADNSGAR.R
*	step04.6511.6511.2	2.4469	0.4972	1	1897.7	1895.86	-86.6	1	8.37542	4.46	0.571	2	-.M(15.9949)IQM(15.9949)QTNLDVADNSGAR.R
*	step07.17108.17108.2	1.4773	0.1559	0.58	790.533	789.462	85.5	1	4.43605	10.06	0.636	3	R.IFGPVTR.E
*	step01.12229.12229.2	1.4022	0.4066	0.99	955.742	954.587	158.7	2	7.31844	3.75	0.571	2	K.IISLAPEVL.-
U	tr|Q2W928|Q2W928_MAGSA	6	12	0.268	246	26235	7.9	0.0214799	0.853532	Dehydrogenase with different specificities OS=Magnetospirillum magneticum (strain AMB-1 / ATCC 700264) OX=342108 GN=amb0843 PE=3 SV=1
	Filename	XCorr	DeltCN	Conf%	ObsM+H+	CalcM+H+	PPM	SpR	Prob Score	pI	Ion%	#	Sequence
*	step02.5454.5454.2	2.413	0.2098	0.956	1378.44	1378.66	-162.9	1	9.08938	4.46	0.524	2	K.VVANYGGNDEAAAK.F
*	step03.7786.7786.2	1.9671	0.4671	1	1198.16	1197.58	-356.8	1	8.48126	6.56	0.667	2	K.FTAETGIPSM(15.9949)K.W
*	step04.7697.7697.2	1.9637	0.4529	1	1199.26	1197.58	-272.5	1	9.54975	6.56	0.562	4	K.FTAETGIPSM(15.9949)K.W
*	step08.16152.16152.2	2.2598	0.4508	1	2336.96	2336.2	-103.8	1	10.185	8.64	0.321	1	R.IVNIGSINGQAGQYGQVNYAAAK.S
*	step08.16135.16135.3	2.8015	0.5632	1	2338.99	2336.2	-94.4	1	8.17992	8.64	0.25	1	R.IVNIGSINGQAGQYGQVNYAAAK.S
*	step08.16598.16598.2	2.9917	0.3675	1	1965.08	1964.97	52.2	1	8.8628	4.46	0.483	2	K.NITVNAIAPGYVDTDM(15.9949)VR.A
U	sp|Q2W5H3|RL9_MAGSA	5	8	0.257	187	19980	5.1	0.018838	0.807174	50S ribosomal protein L9 OS=Magnetospirillum magneticum (strain AMB-1 / ATCC 700264) OX=342108 GN=rplI PE=3 SV=1
	Filename	XCorr	DeltCN	Conf%	ObsM+H+	CalcM+H+	PPM	SpR	Prob Score	pI	Ion%	#	Sequence
*	step03.11970.11970.2	2.8313	0.4357	1	1019.92	1018.56	353.7	1	8.65557	4.46	1	1	-.M(15.9949)EVILLER.I
*	step05.13640.13640.2	2.007	0.4494	1	939.989	939.493	526.7	1	9.02255	6.56	0.7	2	K.ANLAFFEK.Q
*	step05.13175.13175.2	1.7708	0.3163	0.991	1027.29	1027.61	-318.6	1	6.28991	6.56	0.583	2	R.VQLEALNLK.R
*	step02.8094.8094.2	2.1622	0.5036	1	1485.93	1486.68	-506.7	1	9.00909	6.56	0.381	2	R.QAGESGM(15.9949)LYGSVSGK.D
*	step04.8423.8423.2	1.2572	0.3631	0.971	852.313	852.457	-168.9	1	6.38186	9.08	0.545	1	K.TLGSYGVR.V
U	sp|Q2W2K3|RL5_MAGSA	4	5	0.251	179	20112	9.5	0.0122999	0.782379	50S ribosomal protein L5 OS=Magnetospirillum magneticum (strain AMB-1 / ATCC 700264) OX=342108 GN=rplE PE=3 SV=1
	Filename	XCorr	DeltCN	Conf%	ObsM+H+	CalcM+H+	PPM	SpR	Prob Score	pI	Ion%	#	Sequence
*	step04.8433.8433.2	2.6824	0.47	1	1454.54	1453.68	-94	1	8.19943	6.56	0.722	2	K.EFNYANPM(15.9949)QVPK.L
*	step04.7361.7361.2	1.7731	0.5814	1	1548.03	1547.77	163.4	1	9.29663	4.46	0.333	1	K.IVINM(15.9949)GVGEAAQDSK.K
*	step04.8607.8607.2	1.3055	0.2572	0.779	841.389	840.428	-50.3	4	5.74631	9.08	0.5	1	K.M(15.9949)SIAQFK.L
*	step04.12309.12309.2	2.4171	0.6745	1	1212.53	1211.63	-89.1	1	12.3375	6.56	0.765	1	R.GM(15.9949)DIIFVTTAK.S
U	sp|Q2W2K8|RS5_MAGSA	4	4	0.248	210	22213	11	0.00838738	0.770109	30S ribosomal protein S5 OS=Magnetospirillum magneticum (strain AMB-1 / ATCC 700264) OX=342108 GN=rpsE PE=3 SV=1
	Filename	XCorr	DeltCN	Conf%	ObsM+H+	CalcM+H+	PPM	SpR	Prob Score	pI	Ion%	#	Sequence
*	step01.10646.10646.2	1.1388	0.2009	0.399	1318.57	1316.75	-141.1	5	3.75922	10.88	0.5	1	R.NM(15.9949)IKIALREGR.T
*	step08.14688.14688.2	1.5461	0.3964	1	1356.82	1355.71	77.1	1	7.82851	10.06	0.5	1	R.AAPAGTGIIAGGPM(15.9949)R.A
*	step04.10919.10919.2	2.0026	0.4138	1	1509.33	1509.76	-284.3	1	7.9516	4.46	0.476	1	R.AVFETM(15.9949)GVQDVVAK.C
*	step02.6635.6635.2	1.2909	0.2104	0.599	1000.22	1000.52	-294.5	3	5.17494	6.56	0.286	1	R.RDGAAAAAAAGV.-
U	sp|Q2W8Q0|MAMA_MAGSA	5	7	0.235	217	23976	6.1	0.0142044	0.717908	Magnetosome protein MamA OS=Magnetospirillum magneticum (strain AMB-1 / ATCC 700264) OX=342108 GN=mamA PE=1 SV=2
	Filename	XCorr	DeltCN	Conf%	ObsM+H+	CalcM+H+	PPM	SpR	Prob Score	pI	Ion%	#	Sequence
*	step02.10800.10800.2	2.2345	0.3834	1	1107.98	1107.54	391.7	1	5.87127	4.46	0.714	2	R.AAFSVNDDIR.Q
*	step02.6442.6442.2	1.6472	0.2795	0.954	1029.85	1029.52	321.8	1	5.74323	4.46	0.467	1	R.SLADAPDNVK.V
*	step05.12550.12550.2	2.1868	0.5107	1	1345.28	1343.71	-319.2	1	9.56592	6.56	0.6	1	K.VAEANPINFNVR.F
*	step05.12854.12854.2	1.2758	0.1827	0.469	1027.27	1027.59	-310.5	2	5.14159	6.56	0.417	1	R.LGVALDNLGR.F
*	step02.11526.11526.2	2.6229	0.4258	1	1071.62	1071.5	109.9	1	10.4167	4.14	0.857	2	R.FDEAIDSFK.I
U	tr|Q2W2B1|Q2W2B1_MAGSA	6	9	0.217	161	16986	9.4	0.0246151	0.648162	Peptidoglycan-associated protein OS=Magnetospirillum magneticum (strain AMB-1 / ATCC 700264) OX=342108 GN=pal PE=3 SV=1
	Filename	XCorr	DeltCN	Conf%	ObsM+H+	CalcM+H+	PPM	SpR	Prob Score	pI	Ion%	#	Sequence
*	step02.7682.7682.2	2.631	0.5073	1	1121.9	1121.52	339.7	1	8.14277	4.14	0.812	2	K.EDFVANVGDR.V
*	step04.14741.14741.2	1.4408	0.4465	1	918.771	917.44	355.9	1	7.38841	4.46	0.727	1	R.VFFDFDK.S
*	step05.14236.14236.2	1.7163	0.3378	0.99	918.752	917.44	335.3	1	7.02446	4.46	0.636	2	R.VFFDFDK.S
*	step06.15313.15313.2	1.2357	0.3363	0.946	917.743	917.44	329.6	1	7.05519	4.46	0.4	1	R.VFFDFDK.S
*	step02.10604.10604.2	1.8961	0.4578	1	1037.06	1036.53	-458.4	1	6.80769	4.46	0.867	2	R.EYNLALGEK.R
*	step03.10286.10286.2	2.5171	0.5832	1	936.982	936.515	498.3	1	12.6812	8.8	0.923	1	R.ANAVASYLK.S
U	sp|Q2W2H8|RL1_MAGSA	6	9	0.213	230	24331	9.5	0.0172306	0.633052	50S ribosomal protein L1 OS=Magnetospirillum magneticum (strain AMB-1 / ATCC 700264) OX=342108 GN=rplA PE=3 SV=1
	Filename	XCorr	DeltCN	Conf%	ObsM+H+	CalcM+H+	PPM	SpR	Prob Score	pI	Ion%	#	Sequence
*	step02.6441.6441.2	1.4464	0.4076	0.993	910.386	910.426	-44.3	1	6.98335	4.46	0.583	1	K.SAYADIDR.D
*	step06.13944.13944.2	1.8001	0.2634	0.962	1014.08	1013.53	-444.4	1	6.86678	6.56	0.643	1	K.FYSLADAVK.A
*	step04.10093.10093.2	1.2786	0.2821	0.774	1331.15	1330.73	314.8	1	5.14676	6.56	0.5	2	K.LGTVTANVTEAVR.A
*	step04.6808.6808.2	1.9573	0.0772	0.586	805.387	805.432	-55	1	6.26726	10.06	0.9	2	K.AGQVQFR.V
*	step05.8919.8919.2	2.1919	0.4848	1	1178.05	1178.61	-471	1	9.45497	9.08	0.556	1	K.VSLSSTM(15.9949)GPGVK.L
*	step06.8938.8938.2	1.7376	0.4284	1	1178	1178.61	-515.6	1	7.41962	9.08	0.579	2	K.VSLSSTM(15.9949)GPGVK.L
U	sp|Q2W2K2|RL24_MAGSA	5	14	0.208	106	11471	10.3	0.0581578	0.614359	50S ribosomal protein L24 OS=Magnetospirillum magneticum (strain AMB-1 / ATCC 700264) OX=342108 GN=rplX PE=3 SV=1
	Filename	XCorr	DeltCN	Conf%	ObsM+H+	CalcM+H+	PPM	SpR	Prob Score	pI	Ion%	#	Sequence
*	step02.9556.9556.2	1.1981	0.2316	0.609	1289.02	1287.64	293.2	2	5.78994	4.46	0.312	1	K.GEVIAAMPSEQR.V
*	step02.6339.6339.2	2.4441	0.4221	1	1305.46	1303.63	-132.7	1	7.83723	4.46	0.556	2	K.GEVIAAM(15.9949)PSEQR.V
*	step06.13006.13006.2	1.9996	0.493	1	1069.15	1068.68	442.3	1	9.48335	9.08	0.733	5	R.VIVQGVNLVK.R
*	step07.18551.18551.2	3.0208	0.5089	1	1069.02	1068.68	324.1	1	11.8114	9.08	1	4	R.VIVQGVNLVK.R
*	step08.16520.16520.2	2.52	0.5276	1	1071.12	1068.68	405.5	1	10.2088	9.08	0.933	2	R.VIVQGVNLVK.R
U	sp|Q2W2J2|RL4_MAGSA	6	10	0.194	206	21926	10.2	0.0213756	0.563148	50S ribosomal protein L4 OS=Magnetospirillum magneticum (strain AMB-1 / ATCC 700264) OX=342108 GN=rplD PE=3 SV=1
	Filename	XCorr	DeltCN	Conf%	ObsM+H+	CalcM+H+	PPM	SpR	Prob Score	pI	Ion%	#	Sequence
*	step07.19908.19908.2	1.4336	0.1922	0.621	1090.07	1089.61	427	1	4.83058	10.06	0.467	1	R.GGSTIFGPVVR.S
*	step08.17415.17415.2	1.8102	0.2565	0.95	1090.54	1089.61	-66.5	1	6.29072	10.06	0.571	2	R.GGSTIFGPVVR.S
*	step04.9723.9723.2	2.5149	0.5151	1	1228.21	1227.69	-401.1	1	8.82624	6.56	0.65	2	K.LIVVDAASAGSPK.T
*	step05.10654.10654.2	1.3724	0.1126	0.235	1227.84	1227.69	119.3	1	5.20682	6.56	0.35	1	K.LIVVDAASAGSPK.T
*	step02.7500.7500.2	1.5124	0.3775	0.99	790.539	789.472	80.5	1	6.81732	6.56	0.8	2	R.DTLVLTK.D
*	step02.7815.7815.2	3.2312	0.2978	1	916.005	915.489	-532.9	1	7.82064	4.46	0.933	2	K.DAVAALEAR.L
U	McaB	18	99	0.183	459	51895	6.1	0.0949747	0.524053	no description
	Filename	XCorr	DeltCN	Conf%	ObsM+H+	CalcM+H+	PPM	SpR	Prob Score	pI	Ion%	#	Sequence
	step06.899.899.2	1.1641	0.1945	0.431	1031.5	1029.61	-108.8	1	3.96503	9.08	0.533	1	R.KNIDSLIAR.Q
	step03.11237.11237.2	1.3125	0.1878	0.551	901.974	901.51	514.3	1	5.11272	6.56	0.538	1	K.NIDSLIAR.Q
	step02.7791.7791.2	1.0302	0.2689	0.615	1016.96	1015.54	410.4	1	5.53023	4.46	0.538	1	K.VDAELNNIK.D
U	sp|Q2VZV8|RS16_MAGSA	2	5	0.179	123	13693	10.2	0.0178999	0.51008	30S ribosomal protein S16 OS=Magnetospirillum magneticum (strain AMB-1 / ATCC 700264) OX=342108 GN=rpsP PE=3 SV=1
	Filename	XCorr	DeltCN	Conf%	ObsM+H+	CalcM+H+	PPM	SpR	Prob Score	pI	Ion%	#	Sequence
*	step04.7817.7817.3	2.0048	0.273	0.333	2537.27	2537.22	20.2	2	5.35453	6.56	0.273	1	R.DGRFIEKVGTYNPM(15.9949)LPNDNGQR.W
*	step04.7817.7817.2	3.0336	0.5598	1	1691.85	1691.78	41.1	1	11.3703	6.56	0.571	4	K.VGTYNPM(15.9949)LPNDNGQR.W
U	sp|Q2W2J6|RL22_MAGSA	2	4	0.172	128	14184	10.8	0.0137605	0.485936	50S ribosomal protein L22 OS=Magnetospirillum magneticum (strain AMB-1 / ATCC 700264) OX=342108 GN=rplV PE=3 SV=1
	Filename	XCorr	DeltCN	Conf%	ObsM+H+	CalcM+H+	PPM	SpR	Prob Score	pI	Ion%	#	Sequence
*	step06.14255.14255.2	2.6714	0.6371	1	1249.63	1249.68	-39.2	1	14.4367	6.56	0.706	2	K.ADVALNALTFSK.R
*	step06.14407.14407.2	1.9492	0.4422	1	1096.2	1096.6	-367.1	1	8.25709	6.56	0.562	2	R.LYVAEAFVGK.A
U	tr|Q2W0B3|Q2W0B3_MAGSA	3	6	0.16	200	21480	8.8	0.0132101	0.44544	Cold shock protein OS=Magnetospirillum magneticum (strain AMB-1 / ATCC 700264) OX=342108 GN=amb3908 PE=4 SV=1
	Filename	XCorr	DeltCN	Conf%	ObsM+H+	CalcM+H+	PPM	SpR	Prob Score	pI	Ion%	#	Sequence
*	step08.31028.31028.2	1.1437	0.2349	0.586	1258.34	1256.57	-188.8	1	4.68952	10.06	0.562	1	-.MAWNRDNHGR.G
*	step02.10476.10476.2	1.6772	0.3618	0.99	1265.67	1265.54	96.9	1	7.15959	3.96	0.643	1	R.DDFGEPAFDPR.P
*	step02.9348.9348.2	2.3353	0.461	1	1116.07	1115.59	423.9	1	8.04594	4.46	0.688	4	R.GPTETVEGVVK.F
U	sp|Q2W2H3|EFTU_MAGSA	5	8	0.152	396	43053	5.5	0.0088957	0.419058	Elongation factor Tu OS=Magnetospirillum magneticum (strain AMB-1 / ATCC 700264) OX=342108 GN=tuf1 PE=3 SV=1
	Filename	XCorr	DeltCN	Conf%	ObsM+H+	CalcM+H+	PPM	SpR	Prob Score	pI	Ion%	#	Sequence
*	step08.37164.37164.2	1.2987	0.1566	0.376	1399.64	1401.79	-1540.1	1	5.35426	9.08	0.429	1	R.QVGVPALVVFMNK.C
*	step02.10862.10862.2	2.0748	0.3956	1	1066.38	1063.51	-130.8	1	6.87574	4.46	0.692	2	R.GSALCALEDK.Q
*	step03.12044.12044.2	2.6576	0.4004	1	1171.84	1171.66	155.1	1	8.37432	4.14	0.824	2	K.VGEEVEIVGIK.N
*	step03.7381.7381.2	1.6172	0.2329	0.835	1217.01	1217.53	-426.4	1	6.27693	6.56	0.533	1	K.TTCTGVEM(15.9949)FR.K
*	step08.18123.18123.2	2.9507	0.4985	1	1654.36	1654.88	-313.1	1	8.26554	4.14	0.76	2	K.LLDQGEAGDNIGALLR.G
U	sp|Q2W2J4|RL2_MAGSA	6	9	0.142	275	30251	11	0.014411	0.386756	50S ribosomal protein L2 OS=Magnetospirillum magneticum (strain AMB-1 / ATCC 700264) OX=342108 GN=rplB PE=3 SV=1
	Filename	XCorr	DeltCN	Conf%	ObsM+H+	CalcM+H+	PPM	SpR	Prob Score	pI	Ion%	#	Sequence
*	step05.10413.10413.2	1.9706	0.2537	0.972	931.958	931.536	453.3	1	7.40416	9.08	0.667	2	K.AYIIAPQR.L
*	step06.10831.10831.2	1.0416	0.2275	0.451	932.221	931.536	-341	3	4.56837	9.08	0.333	1	K.AYIIAPQR.L
*	step02.10287.10287.2	2.5393	0.4995	1	1229.69	1229.67	10.7	1	11.1144	4.46	0.824	2	R.LAVGDQVIASEK.A
*	step04.10809.10809.2	1.1383	0.2667	0.677	1125.27	1122.62	-318	1	5.59639	8.8	0.4	1	R.SAGTYVQLVGK.D
*	step05.11072.11072.2	1.9739	0.1279	0.653	1123.32	1122.62	-266.9	1	7.05191	8.8	0.667	2	R.SAGTYVQLVGK.D
*	step02.6569.6569.2	2.1333	0.4506	1	951.162	950.469	-326.2	1	8.29284	6.56	0.917	1	K.DQGYAQLR.L
U	sp|Q2WAW8|CH60_MAGSA	6	14	0.132	552	57846	5.3	0.011168	0.355189	Chaperonin GroEL OS=Magnetospirillum magneticum (strain AMB-1 / ATCC 700264) OX=342108 GN=groEL PE=3 SV=1
	Filename	XCorr	DeltCN	Conf%	ObsM+H+	CalcM+H+	PPM	SpR	Prob Score	pI	Ion%	#	Sequence
*	step03.12477.12477.2	3.5038	0.3638	1	1001.37	1000.57	-197.9	1	8.03991	4.46	0.875	2	R.GVDILADAVK.V
*	step08.18669.18669.2	4.0732	0.4951	1	1327.03	1326.76	201.5	1	12.45	4.46	0.818	2	R.GVDLAVAAVVADVK.S
*	step02.8992.8992.2	3.4638	0.5844	1	1344.97	1344.7	197.8	1	11.217	4.14	0.762	4	K.VGNEGVITVEEAK.G
*	step04.11754.11754.2	2.5508	0.4987	1	1476.91	1476.7	145.1	1	8.99986	6.56	0.65	3	R.GYTSPYFVTNAEK.M
*	step04.11755.11755.2	2.3779	0.5087	1	1436.83	1436.73	67.5	1	10.4885	4.46	0.65	1	K.LESVNLEM(15.9949)LGTSK.R
*	step02.6366.6366.2	1.8647	0.361	0.997	974.129	974.515	-397.1	1	5.65726	4.46	0.647	2	K.VGGGSEIEVK.E
U	sp|Q2W698|ENO_MAGSA	8	15	0.132	425	45079	5	0.0155413	0.355189	Enolase OS=Magnetospirillum magneticum (strain AMB-1 / ATCC 700264) OX=342108 GN=eno PE=3 SV=1
	Filename	XCorr	DeltCN	Conf%	ObsM+H+	CalcM+H+	PPM	SpR	Prob Score	pI	Ion%	#	Sequence
*	step02.7442.7442.2	3.1836	0.5429	1	1194.89	1194.57	271.8	1	10.1909	4.46	0.889	4	K.TM(15.9949)IDLDGTANK.S
*	step03.6215.6215.2	1.5985	0.3621	1	1194.8	1194.57	192.6	1	7.70325	4.46	0.562	1	K.TM(15.9949)IDLDGTANK.S
*	step02.11742.11742.2	3.0353	0.4714	1	1276.96	1276.65	244.1	1	10.3103	4.46	0.833	1	K.AAAEESGLPLYR.Y
*	step03.10616.10616.2	1.0471	0.2932	0.694	1278.63	1276.65	-19.5	1	4.88186	4.46	0.263	1	K.AAAEESGLPLYR.Y
*	step07.20237.20237.2	1.0101	0.2476	0.506	1644.58	1643.88	-183.5	1	4.73489	4.46	0.273	1	K.VQLVGDDLFVTNPAR.L
*	step08.18264.18264.2	5.1701	0.6354	1	1644.61	1643.88	-166.2	1	12.4308	4.46	0.917	2	K.VQLVGDDLFVTNPAR.L
*	step02.11076.11076.2	3.4893	0.4994	1	1059.19	1058.58	-374.2	1	10.6571	4.46	0.882	3	R.IEELLGSAAR.Y
*	step03.6433.6433.2	2.8571	0.4945	1	956.044	955.467	-445.4	1	9.06377	9.08	0.857	2	R.YAGQTIM(15.9949)R.R
U	sp|Q2W2K4|RS14_MAGSA	1	1	0.129	101	11632	11.4	0.00435978	0.34586	30S ribosomal protein S14 OS=Magnetospirillum magneticum (strain AMB-1 / ATCC 700264) OX=342108 GN=rpsN PE=3 SV=1
	Filename	XCorr	DeltCN	Conf%	ObsM+H+	CalcM+H+	PPM	SpR	Prob Score	pI	Ion%	#	Sequence
*	step04.7286.7286.2	2.3151	0.4032	1	1374.97	1373.71	187.7	1	6.50905	6.56	0.476	1	R.ELASQGQIPGM(15.9949)VK.S
U	sp|Q2W5E3|RS4_MAGSA	3	4	0.127	205	23562	10	0.00859195	0.339677	30S ribosomal protein S4 OS=Magnetospirillum magneticum (strain AMB-1 / ATCC 700264) OX=342108 GN=rpsD PE=3 SV=1
	Filename	XCorr	DeltCN	Conf%	ObsM+H+	CalcM+H+	PPM	SpR	Prob Score	pI	Ion%	#	Sequence
*	step02.8247.8247.2	1.9319	0.4425	1	1030.96	1030.48	463.1	1	10.7807	6.56	0.846	2	K.GYYGNISEK.Q
*	step02.8544.8544.2	2.1736	0.4228	1	835.228	835.467	-286.8	1	8.64342	6.56	1	1	R.LDAVVYR.L
*	step02.8278.8278.2	1.7326	0.3462	0.99	1058.9	1059.57	-633.7	1	6.69958	4.46	0.562	1	R.VNEGDVISVK.T
U	sp|Q2VZU3|RL27_MAGSA	1	2	0.124	89	9482	10.3	0.00989522	0.330454	50S ribosomal protein L27 OS=Magnetospirillum magneticum (strain AMB-1 / ATCC 700264) OX=342108 GN=rpmA PE=3 SV=1
	Filename	XCorr	DeltCN	Conf%	ObsM+H+	CalcM+H+	PPM	SpR	Prob Score	pI	Ion%	#	Sequence
*	step06.9844.9844.2	1.4563	0.4359	1	1186.29	1186.56	-220.6	1	7.40993	8.8	0.375	2	K.FYPGTNVGM(15.9949)GK.D
U	sp|Q2W2J1|RL3_MAGSA	3	4	0.122	229	24311	9.9	0.00769148	0.324342	50S ribosomal protein L3 OS=Magnetospirillum magneticum (strain AMB-1 / ATCC 700264) OX=342108 GN=rplC PE=3 SV=1
	Filename	XCorr	DeltCN	Conf%	ObsM+H+	CalcM+H+	PPM	SpR	Prob Score	pI	Ion%	#	Sequence
*	step03.8730.8730.2	1.3049	0.4617	0.996	1349.22	1349.71	-357.7	1	6.47706	6.56	0.5	1	K.DGYVAVQLGAGTAK.V
*	step04.8846.8846.2	4.3397	0.6432	1	1350.21	1349.71	-371.3	1	13.1106	6.56	0.955	2	K.DGYVAVQLGAGTAK.V
*	step08.34325.34325.2	1.4171	0.1134	0.26	1531.35	1529.89	295	3	4.6235	11.21	0.409	1	K.VKNVSKPARANFAK.A
U	McaA-GFP	25	122	0.121	1016	111291	5.6	0.0528752	0.321296	no description
	Filename	XCorr	DeltCN	Conf%	ObsM+H+	CalcM+H+	PPM	SpR	Prob Score	pI	Ion%	#	Sequence
	step03.7272.7272.2	1.0348	0.4128	0.972	783.229	783.472	-310.6	1	7.24959	6.56	0.545	1	K.VEAPVIR.T
	step06.11685.11685.2	2.7845	0.3928	1	901.231	901.518	-317.8	1	8.37962	9.08	1	9	R.AAAM(15.9949)IPALK.S
	step04.14199.14199.2	4.7529	0.531	1	1399.98	1399.78	140.6	1	10.5447	4.14	1	1	K.VQEIISEAELLR.Q
	step05.13983.13983.2	4.7613	0.5074	1	1401.15	1399.78	264.5	1	10.6578	4.14	1	2	K.VQEIISEAELLR.Q
	step05.14091.14091.3	2.0511	0.4442	1	1400.46	1399.78	-226.8	1	6.20677	4.14	0.419	2	K.VQEIISEAELLR.Q
	step02.6474.6474.2	1.4401	0.1346	0.452	804.214	804.446	-288.8	1	5.57021	6.56	0.727	1	K.DIQSITK.V
	step03.7246.7246.2	2.3627	0.4169	1	997.961	997.568	394.1	1	8.29079	6.56	0.714	3	K.ELVSPTPVR.S
	step04.7378.7378.2	2.4129	0.4406	1	999.417	997.568	-157.8	1	8.88526	6.56	0.667	5	K.ELVSPTPVR.S
	step07.1658.1658.2	1.1004	0.1377	0.155	999.599	997.568	24.6	5	3.78151	6.56	0.429	1	K.ELVSPTPVR.S
*	step04.11745.11745.2	1.4271	0.0766	0.144	1456.12	1453.79	219.8	16	5.08119	11.21	0.238	1	K.SRNAIFKKGSMSK.G
	step02.8241.8241.2	5.0352	0.7934	1	1503.17	1503.66	-324.9	1	19.97	4.14	1	7	K.FSVSGEGEGDATYGK.L
	step03.6814.6814.2	4.8061	0.6841	1	1504	1503.66	224.2	1	18.7346	4.14	1	13	K.FSVSGEGEGDATYGK.L
	step04.6533.6533.2	5.3937	0.7172	1	1503.29	1503.66	-243.1	1	18.1659	4.14	1	14	K.FSVSGEGEGDATYGK.L
	step05.7257.7257.2	4.2329	0.7528	1	1503.59	1503.66	-44.6	1	17.9855	4.14	0.75	2	K.FSVSGEGEGDATYGK.L
	step06.6304.6304.2	1.1827	0.3528	0.923	1503.75	1503.66	57.3	1	6.1051	4.14	0.364	1	K.FSVSGEGEGDATYGK.L
	step02.8618.8618.2	3.4301	0.5004	1	1268.96	1266.58	298	1	11.6953	4.46	1	8	K.SAMPEGYVQER.T
	step03.7242.7242.2	1.7126	0.3656	0.99	1266.87	1266.58	234	1	6.03389	4.46	0.6	4	K.SAMPEGYVQER.T
	step04.6831.6831.2	2.3764	0.4556	1	1266.18	1266.58	-310.5	1	9.71702	4.46	0.875	2	K.SAMPEGYVQER.T
	step02.6758.6758.2	2.4832	0.4216	1	1282.22	1282.57	-274.4	1	6.63719	4.46	0.938	10	K.SAM(15.9949)PEGYVQER.T
	step03.6936.6936.2	2.017	0.4605	1	1282.02	1282.57	-428.7	1	8.68724	4.46	0.667	4	K.SAM(15.9949)PEGYVQER.T
	step08.25236.25236.2	1.7917	0.4805	1	1347.78	1347.66	89.5	1	7.83077	6.56	0.611	9	R.TIFFKDDGNYK.T
	step04.15782.15782.2	1.3247	0.3085	0.883	1479.56	1477.76	-145	1	5.5801	4.72	0.4	2	R.AEVKFEGDTLVNR.I
	step02.8624.8624.2	3.37	0.4765	1	1050.86	1050.52	323.4	1	10.8354	4.46	1	15	K.FEGDTLVNR.I
	step04.6777.6777.2	1.0079	0.3744	0.887	1051.95	1050.52	401.8	1	5.1088	4.46	0.333	1	K.FEGDTLVNR.I
	step08.15679.15679.2	1.7369	0.4492	1	1990.56	1989.9	-175.4	2	7.26939	5.63	0.261	4	K.LEYNYNSHNVYIM(15.9949)ADK.Q
U	sp|Q2W2J5|RS19_MAGSA	1	1	0.12	92	10436	10.5	0.00478628	0.318257	30S ribosomal protein S19 OS=Magnetospirillum magneticum (strain AMB-1 / ATCC 700264) OX=342108 GN=rpsS PE=3 SV=1
	Filename	XCorr	DeltCN	Conf%	ObsM+H+	CalcM+H+	PPM	SpR	Prob Score	pI	Ion%	#	Sequence
*	step08.17644.17644.2	2.6303	0.3501	1	1214.23	1213.59	-299	1	8.65773	6.56	0.75	1	K.GPFLDGYM(15.9949)LGK.A
U	tr|Q2W0V0|Q2W0V0_MAGSA	3	5	0.119	235	26028	6.7	0.00936888	0.315225	Uncharacterized protein OS=Magnetospirillum magneticum (strain AMB-1 / ATCC 700264) OX=342108 GN=amb3721 PE=4 SV=1
	Filename	XCorr	DeltCN	Conf%	ObsM+H+	CalcM+H+	PPM	SpR	Prob Score	pI	Ion%	#	Sequence
*	step02.8014.8014.2	3.5164	0.6261	1	1194.93	1194.58	294.2	1	11.1842	4.46	0.947	3	R.DFGSGGDVIATR.V
*	step02.6777.6777.2	1.2082	0.2331	0.626	1011.6	1012.54	-932.4	1	5.44411	4.46	0.643	1	R.LNDDPAIVR.L
*	step01.8515.8515.2	1.0443	0.1546	0.159	759.33	761.434	-2770.5	1	4.53051	10.06	0.636	1	K.VVMSLGR.L
U	tr|Q2W9X5|Q2W9X5_MAGSA	2	3	0.117	145	16217	5.4	0.00911043	0.309182	Magnetic particle membrane specific GTPase P16 OS=Magnetospirillum magneticum (strain AMB-1 / ATCC 700264) OX=342108 GN=mms16 PE=4 SV=1
	Filename	XCorr	DeltCN	Conf%	ObsM+H+	CalcM+H+	PPM	SpR	Prob Score	pI	Ion%	#	Sequence
*	step02.6942.6942.2	1.5098	0.3428	1	921.421	920.476	-62.5	1	6.12245	4.46	0.615	2	R.ELAEM(15.9949)IAK.A
*	step02.7084.7084.2	1.2115	0.3214	0.879	1067.71	1066.52	174.5	1	5.14602	4.46	0.667	1	R.FTQSLDEAR.E
U	sp|Q2W2J7|RS3_MAGSA	3	5	0.115	227	25312	10.3	0.00969906	0.303167	30S ribosomal protein S3 OS=Magnetospirillum magneticum (strain AMB-1 / ATCC 700264) OX=342108 GN=rpsC PE=3 SV=1
	Filename	XCorr	DeltCN	Conf%	ObsM+H+	CalcM+H+	PPM	SpR	Prob Score	pI	Ion%	#	Sequence
*	step02.11981.11981.2	1.8848	0.4373	1	1130.03	1130.52	-425.8	1	8.27276	4.46	0.643	2	R.WFADETYAK.L
*	step02.4569.4569.2	1.1007	0.1375	0.154	1001.96	1000.58	376	1	4.24636	6.56	0.467	1	K.KGADIEVLR.K
*	step03.5748.5748.2	1.2768	0.0919	0.143	786.128	786.447	-405.6	1	4.30593	6.56	0.538	2	R.LGGAEIAR.M
U	sp|Q2W2L2|RS11_MAGSA	1	1	0.115	131	14124	11.6	0.00336135	0.303167	30S ribosomal protein S11 OS=Magnetospirillum magneticum (strain AMB-1 / ATCC 700264) OX=342108 GN=rpsK PE=3 SV=1
	Filename	XCorr	DeltCN	Conf%	ObsM+H+	CalcM+H+	PPM	SpR	Prob Score	pI	Ion%	#	Sequence
*	step02.9286.9286.2	2.2129	0.5442	1	1506.13	1506.72	-388.2	1	10.2377	4.46	0.609	1	K.STPYAAQVAAEDAGR.K
U	tr|Q2W929|Q2W929_MAGSA	4	6	0.11	390	40507	7.4	0.00677442	0.288249	Acetyl-CoA acetyltransferase OS=Magnetospirillum magneticum (strain AMB-1 / ATCC 700264) OX=342108 GN=amb0842 PE=3 SV=1
	Filename	XCorr	DeltCN	Conf%	ObsM+H+	CalcM+H+	PPM	SpR	Prob Score	pI	Ion%	#	Sequence
*	step08.17603.17603.2	2.2033	0.278	0.99	1017.82	1017.61	210.9	1	9.1883	9.08	0.667	2	R.AVALGFQAIK.L
*	step02.8166.8166.2	2.2013	0.5331	1	1437.28	1436.67	-269.8	1	8.48603	4.14	0.455	2	R.EEQDAFALGSQNK.A
*	step03.20057.20057.2	1.0176	0.2166	0.387	1211.08	1212.72	-1354.2	2	5.09198	6.56	0.545	1	K.DQIVPVTITVK.R
*	step04.14383.14383.2	1.7782	0.4218	1	1155.44	1155.57	-113.6	1	7.02262	4.14	0.692	1	K.LFDTDEFIR.M
U	tr|Q2W7H3|Q2W7H3_MAGSA	10	21	0.105	552	59834	8.5	0.016752	0.273503	Cytochrome c-552 OS=Magnetospirillum magneticum (strain AMB-1 / ATCC 700264) OX=342108 GN=amb1398 PE=4 SV=1
	Filename	XCorr	DeltCN	Conf%	ObsM+H+	CalcM+H+	PPM	SpR	Prob Score	pI	Ion%	#	Sequence
*	step06.11794.11794.2	1.1724	0.2534	0.671	798.116	798.508	-491.8	1	5.85408	9.08	0.5	1	R.AAIPLSVK.A
*	step02.11297.11297.2	2.5845	0.4098	1	1303.64	1302.58	46.6	1	9.23114	4.46	0.875	2	K.AAYDADNLYMR.F
*	step02.8895.8895.2	3.0753	0.5387	1	1319.11	1318.57	-351.4	1	10.3837	4.46	0.938	3	K.AAYDADNLYM(15.9949)R.F
*	step03.7477.7477.2	1.7817	0.409	1	1319.31	1318.57	-201.8	1	6.82072	4.46	0.714	1	K.AAYDADNLYM(15.9949)R.F
*	step04.6498.6498.2	2.0052	0.4003	1	1404.01	1403.68	230.5	1	6.55136	6.56	0.409	3	R.DM(15.9949)PTAPAAGSLGTAK.G
*	step05.6669.6669.2	2.6401	0.5042	1	1403.48	1403.68	-143.3	1	9.49437	6.56	0.591	3	R.DM(15.9949)PTAPAAGSLGTAK.G
*	step06.7412.7412.2	1.5103	0.3216	0.962	1403.92	1403.68	171.7	1	6.3056	6.56	0.24	2	R.DM(15.9949)PTAPAAGSLGTAK.G
*	step02.10379.10379.2	3.4732	0.4837	1	1481.75	1481.72	18.7	1	11.147	4.46	0.727	2	K.SSGVSEQGYVLAER.V
*	step02.10812.10812.2	2.7261	0.4709	1	1044.44	1044.56	-116.2	1	9.93863	4.14	0.875	3	K.LGLDAEGEIK.A
*	step03.8754.8754.2	1.1847	0.2102	0.528	1043.96	1044.56	-573.2	1	4.72433	4.14	0.571	1	K.LGLDAEGEIK.A
U	sp|Q2W8Q6|MAMK_MAGSA	4	7	0.104	347	37614	5.6	0.00888289	0.270574	Actin-like protein MamK OS=Magnetospirillum magneticum (strain AMB-1 / ATCC 700264) OX=342108 GN=mamK PE=1 SV=1
	Filename	XCorr	DeltCN	Conf%	ObsM+H+	CalcM+H+	PPM	SpR	Prob Score	pI	Ion%	#	Sequence
*	step06.15031.15031.2	2.4769	0.5128	1	1592.28	1591.8	301.3	2	7.877	4.14	0.381	2	R.YPLQDGVLSEISDR.D
*	step07.20547.20547.2	3.1223	0.5136	1	1591.78	1591.8	-7.7	1	8.69883	4.14	0.636	2	R.YPLQDGVLSEISDR.D
*	step03.7782.7782.2	1.5252	0.2902	0.909	1441.98	1441.75	158.1	1	6.49376	4.46	0.45	2	K.GTVPGPEDQVTLTK.A
*	step03.9338.9338.2	1.9263	0.2743	0.979	956.924	956.552	388.6	1	6.37681	6.56	0.769	1	R.LQNAILER.H
U	tr|Q2W358|Q2W358_MAGSA	1	1	0.104	106	11502	8.9	0.00415413	0.270574	Uncharacterized protein OS=Magnetospirillum magneticum (strain AMB-1 / ATCC 700264) OX=342108 GN=amb2913 PE=4 SV=1
	Filename	XCorr	DeltCN	Conf%	ObsM+H+	CalcM+H+	PPM	SpR	Prob Score	pI	Ion%	#	Sequence
*	step02.13598.13598.2	2.8656	0.4905	1	1289.39	1288.64	-196.8	1	10.891	3.96	0.778	1	K.ENLADLVEETR.E
U	sp|Q2VZU4|RL21_MAGSA	1	7	0.1	100	10741	10.5	0.0308236	0.258925	50S ribosomal protein L21 OS=Magnetospirillum magneticum (strain AMB-1 / ATCC 700264) OX=342108 GN=rplU PE=3 SV=1
	Filename	XCorr	DeltCN	Conf%	ObsM+H+	CalcM+H+	PPM	SpR	Prob Score	pI	Ion%	#	Sequence
*	step06.11372.11372.2	2.2619	0.4794	1	1067.87	1067.56	290.7	1	9.66363	9.08	0.75	7	-.M(15.9949)FAVIQTGGK.Q
U	tr|Q2W1M9|Q2W1M9_MAGSA	1	2	0.096	114	12916	10	0.00772522	0.247383	Uncharacterized protein OS=Magnetospirillum magneticum (strain AMB-1 / ATCC 700264) OX=342108 GN=amb3442 PE=4 SV=1
	Filename	XCorr	DeltCN	Conf%	ObsM+H+	CalcM+H+	PPM	SpR	Prob Score	pI	Ion%	#	Sequence
*	step02.8658.8658.2	1.784	0.4849	1	1203.87	1204.58	-595.8	1	9.96624	4.46	0.6	2	R.SAYEDPNPLAK.G
U	tr|Q2VYY9|Q2VYY9_MAGSA	1	4	0.096	115	11905	9.6	0.0153161	0.247383	Phe_tRNA-synt_N domain-containing protein OS=Magnetospirillum magneticum (strain AMB-1 / ATCC 700264) OX=342108 GN=amb4382 PE=4 SV=1
	Filename	XCorr	DeltCN	Conf%	ObsM+H+	CalcM+H+	PPM	SpR	Prob Score	pI	Ion%	#	Sequence
*	step02.8211.8211.2	2.2059	0.3577	1	1015.12	1015.54	-411.3	1	7.64021	4.46	0.882	4	R.GEVEGALAAAK.A
U	tr|Q2W1F8|Q2W1F8_MAGSA	5	6	0.095	346	36692	5.8	0.00763591	0.244515	Cell shape-determining protein MreB OS=Magnetospirillum magneticum (strain AMB-1 / ATCC 700264) OX=342108 GN=mreB PE=3 SV=1
	Filename	XCorr	DeltCN	Conf%	ObsM+H+	CalcM+H+	PPM	SpR	Prob Score	pI	Ion%	#	Sequence
*	step06.15314.15314.2	2.9457	0.5955	1	1668.37	1667.92	268.7	1	10.8211	4.14	0.583	2	R.GIVLNEPSVVAIAEEK.G
*	step07.20662.20662.2	2.6744	0.5438	1	1669.99	1667.92	39.3	1	9.9231	4.14	0.478	1	R.GIVLNEPSVVAIAEEK.G
*	step08.18153.18153.2	1.7877	0.2881	0.962	1669.51	1667.92	-250.9	1	6.81953	4.14	0.409	1	R.GIVLNEPSVVAIAEEK.G
*	step02.6726.6726.2	1.3736	0.2695	0.828	901.291	901.499	-230.5	1	6.10212	4.46	0.429	1	K.VLAVGDEAK.M
*	step02.6222.6222.2	1.3123	0.174	0.442	891.09	889.445	-405.9	1	4.97939	6.56	0.538	1	R.DLM(15.9949)NGVPK.E
U	tr|Q2W9V0|Q2W9V0_MAGSA	1	1	0.095	116	12100	8.4	0.00379601	0.244515	Phasin_2 domain-containing protein OS=Magnetospirillum magneticum (strain AMB-1 / ATCC 700264) OX=342108 GN=amb0571 PE=4 SV=1
	Filename	XCorr	DeltCN	Conf%	ObsM+H+	CalcM+H+	PPM	SpR	Prob Score	pI	Ion%	#	Sequence
*	step02.10793.10793.2	1.7	0.4399	1	1164.2	1162.57	-323.6	1	7.25481	4.46	0.562	1	K.SPAEFADLQGK.L
U	sp|Q2W2B0|TOLB_MAGSA	4	5	0.094	447	49414	7.4	0.00492547	0.241652	Tol-Pal system protein TolB OS=Magnetospirillum magneticum (strain AMB-1 / ATCC 700264) OX=342108 GN=tolB PE=3 SV=1
	Filename	XCorr	DeltCN	Conf%	ObsM+H+	CalcM+H+	PPM	SpR	Prob Score	pI	Ion%	#	Sequence
*	step03.8037.8037.2	1.1712	0.1622	0.288	1071.04	1072.6	-1459	1	5.97938	6.56	0.294	1	K.AINAEALVSGK.I
*	step06.11693.11693.2	1.0407	0.2799	0.646	1071.2	1072.6	-1311.3	2	5.95147	6.56	0.385	1	K.AINAEALVSGK.I
*	step02.149.149.2	1.0762	0.2873	0.697	1554.81	1556.9	-1345.9	1	5.77485	10.27	0.316	1	R.RLSHKVADAIYKR.V
*	step03.5979.5979.2	1.8143	0.5401	1	1882.43	1882.83	-215.5	1	8.96657	6.56	0.455	2	R.GGGQQIYTM(15.9949)SADGSNPQR.I
U	tr|Q2W374|Q2W374_MAGSA	1	2	0.094	159	17963	6.3	0.00553883	0.241652	Molecular chaperone OS=Magnetospirillum magneticum (strain AMB-1 / ATCC 700264) OX=342108 GN=amb2897 PE=3 SV=1
	Filename	XCorr	DeltCN	Conf%	ObsM+H+	CalcM+H+	PPM	SpR	Prob Score	pI	Ion%	#	Sequence
*	step02.6622.6622.2	2.7145	0.6145	1	1475.61	1475.72	-79	1	12.2992	3.96	0.696	2	R.TVAVGEVDEGATEAK.Y
U	sp|Q2W2K7|RL18_MAGSA	1	1	0.092	120	13033	10.4	0.00366948	0.235947	50S ribosomal protein L18 OS=Magnetospirillum magneticum (strain AMB-1 / ATCC 700264) OX=342108 GN=rplR PE=3 SV=1
	Filename	XCorr	DeltCN	Conf%	ObsM+H+	CalcM+H+	PPM	SpR	Prob Score	pI	Ion%	#	Sequence
*	step04.13258.13258.2	2.6769	0.5405	1	1177.61	1177.62	-10.2	1	11.9273	4.46	0.812	1	K.AAGITEVVFDR.G
U	sp|Q2W063|SUCC_MAGSA	3	4	0.088	398	42633	5.5	0.0044255	0.224616	Succinate--CoA ligase [ADP-forming] subunit beta OS=Magnetospirillum magneticum (strain AMB-1 / ATCC 700264) OX=342108 GN=sucC PE=3 SV=1
	Filename	XCorr	DeltCN	Conf%	ObsM+H+	CalcM+H+	PPM	SpR	Prob Score	pI	Ion%	#	Sequence
*	step03.8502.8502.2	1.9854	0.108	0.548	1504.79	1504.76	15.7	2	6.70922	4.46	0.381	2	K.GGVAYTPDEAVQVAK.D
*	step04.13852.13852.2	2.8448	0.5951	1	1210.82	1210.59	193.1	1	11.5803	4.46	0.765	1	K.VNFDDNALFR.H
*	step02.8100.8100.2	1.8099	0.374	0.996	1059.61	1059.57	36.7	1	6.5663	4.46	0.571	1	R.LEGTNVELGK.K
U	sp|Q2W4C3|RS2_MAGSA	3	4	0.086	266	28604	6.3	0.00662161	0.21899	30S ribosomal protein S2 OS=Magnetospirillum magneticum (strain AMB-1 / ATCC 700264) OX=342108 GN=rpsB PE=3 SV=1
	Filename	XCorr	DeltCN	Conf%	ObsM+H+	CalcM+H+	PPM	SpR	Prob Score	pI	Ion%	#	Sequence
*	step07.20441.20441.2	3.2723	0.4469	1	1615.79	1615.85	-37.5	1	9.47345	4.14	0.609	1	R.ELDEQLASGALAGLTK.K
*	step08.17839.17839.2	3.5154	0.5167	1	1616.1	1615.85	152.3	1	9.16023	4.14	0.593	2	R.ELDEQLASGALAGLTK.K
*	step02.8644.8644.2	1.0646	0.2478	0.567	844.887	844.489	471.5	2	4.21122	6.56	0.455	1	K.EQLVLSR.E
U	tr|Q2W058|Q2W058_MAGSA	4	6	0.075	469	48535	7.1	0.00563331	0.188502	Dihydrolipoyl dehydrogenase OS=Magnetospirillum magneticum (strain AMB-1 / ATCC 700264) OX=342108 GN=amb3963 PE=3 SV=1
	Filename	XCorr	DeltCN	Conf%	ObsM+H+	CalcM+H+	PPM	SpR	Prob Score	pI	Ion%	#	Sequence
*	step05.14578.14578.2	1.2707	0.2532	0.722	1077.12	1077.59	-441.9	1	5.04272	4.46	0.615	1	K.VTVVEFLDR.I
*	step06.15551.15551.2	1.9674	0.4367	1	1079.07	1077.59	441.5	1	8.1491	4.46	0.692	2	K.VTVVEFLDR.I
*	step02.7245.7245.2	1.7359	0.3477	0.991	1472.61	1472.76	-103.6	1	6.82258	4.46	0.476	2	K.TATVTVEPAAGGAAEK.I
*	step02.11262.11262.2	1.4677	0.1664	0.557	1125.09	1125.52	-384.3	1	5.33906	4.46	0.533	1	R.SMNEVDGFVK.V
U	tr|Q2VZ53|Q2VZ53_MAGSA	1	1	0.072	167	18660	9.2	0.00263675	0.180321	Transcriptional regulator OS=Magnetospirillum magneticum (strain AMB-1 / ATCC 700264) OX=342108 GN=amb4318 PE=4 SV=1
	Filename	XCorr	DeltCN	Conf%	ObsM+H+	CalcM+H+	PPM	SpR	Prob Score	pI	Ion%	#	Sequence
*	step04.10877.10877.2	1.0953	0.4481	1	1350.97	1349.73	173.1	1	5.84947	12	0.294	1	K.AQKSGLRM(15.9949)LSSR.S
U	tr|Q2W3I1|Q2W3I1_MAGSA	5	8	0.07	803	89148	7.2	0.00438692	0.174898	Lon protease OS=Magnetospirillum magneticum (strain AMB-1 / ATCC 700264) OX=342108 GN=lon PE=2 SV=1
	Filename	XCorr	DeltCN	Conf%	ObsM+H+	CalcM+H+	PPM	SpR	Prob Score	pI	Ion%	#	Sequence
*	step08.26129.26129.2	1.0822	0.2389	0.545	1175.38	1175.62	-201.7	2	4.40928	6.56	0.6	1	K.SVRALEDVMR.E
*	step02.8646.8646.2	1.951	0.4646	1	1374.24	1374.65	-299.8	1	7.89459	3.96	0.562	2	R.EGDQQELEALSR.S
*	step02.11369.11369.2	1.6928	0.3125	0.98	1201.49	1199.59	-89.1	2	6.22021	4.46	0.583	1	R.EYYLNEQLK.A
*	step02.6963.6963.2	2.7646	0.4667	1	1419.95	1419.69	185.9	1	8.05529	4.46	0.6	2	K.LGDVM(15.9949)QESVQAAR.S
*	step02.6970.6970.2	2.4425	0.6583	1	1151.96	1151.57	336.6	1	11.4033	4.46	0.7	2	K.DGEPVAGGLVTH.-
U	tr|Q2W2N5|Q2W2N5_MAGSA	6	8	0.07	768	84441	6.4	0.00458685	0.174898	Nitrous oxide reductase OS=Magnetospirillum magneticum (strain AMB-1 / ATCC 700264) OX=342108 GN=amb3086 PE=4 SV=1
	Filename	XCorr	DeltCN	Conf%	ObsM+H+	CalcM+H+	PPM	SpR	Prob Score	pI	Ion%	#	Sequence
*	step02.7348.7348.2	1.6501	0.2172	0.781	1249.64	1249.61	25.5	1	6.55828	4.46	0.5	1	R.GLTENDM(15.9949)LAAAK.T
*	step04.10935.10935.2	1.1582	0.1536	0.276	787.046	785.488	-570.6	1	4.482	6.56	0.545	1	R.IAVVDLR.D
*	step07.21255.21255.2	2.3665	0.4194	1	1195.01	1193.71	245.3	1	9.99925	4.46	0.643	1	K.EGILVLVPEPK.S
*	step06.13483.13483.2	1.0102	0.2204	0.395	835.499	834.508	-14.8	1	4.47633	8.8	0.636	1	K.YLIALNK.L
*	step03.7944.7944.2	1.3709	0.132	0.378	943.537	942.432	107.7	6	5.00252	6.56	0.429	2	R.YPFGTDSR.T
*	step06.14778.14778.2	1.1372	0.232	0.567	1019.99	1019.59	394.4	2	4.73923	6.56	0.429	2	K.VEVFGTVIR.S
U	tr|Q2W9H5|Q2W9H5_MAGSA	4	6	0.07	470	52178	5.7	0.00562133	0.174898	Glutamine synthetase OS=Magnetospirillum magneticum (strain AMB-1 / ATCC 700264) OX=342108 GN=amb0696 PE=3 SV=1
	Filename	XCorr	DeltCN	Conf%	ObsM+H+	CalcM+H+	PPM	SpR	Prob Score	pI	Ion%	#	Sequence
*	step02.6723.6723.2	1.3436	0.2682	0.836	870.803	870.403	459.4	3	6.71691	6.56	0.455	2	K.YELGM(15.9949)NK.G
*	step04.7297.7297.2	1.2302	0.3473	0.955	863.546	862.467	87.9	1	5.80631	8.8	0.5	1	R.IPYSASPK.G
*	step02.8550.8550.2	1.1168	0.2675	0.673	955.251	954.435	-195.8	1	6.37573	6.56	0.5	1	R.ANSDFLCK.G
*	step06.15192.15192.2	1.9041	0.3991	1	1271.09	1270.66	340.7	1	7.41003	4.14	0.643	2	K.EFIESYIELK.Y
U	tr|Q2W059|Q2W059_MAGSA	2	2	0.066	394	41095	7.4	0.00223522	0.164126	Dihydrolipoyllysine-residue succinyltransferase component of 2-oxoglutarate dehydrogenase complex OS=Magnetospirillum magneticum (strain AMB-1 / ATCC 700264) OX=342108 GN=amb3962 PE=3 SV=1
	Filename	XCorr	DeltCN	Conf%	ObsM+H+	CalcM+H+	PPM	SpR	Prob Score	pI	Ion%	#	Sequence
*	step08.14241.14241.2	2.2084	0.5657	1	1559.83	1558.86	-21	1	10.5213	6.56	0.393	1	K.GDVLAAAAAPAPAAPAPK.P
*	step04.12903.12903.2	1.6342	0.1609	0.656	920.151	920.52	-400.6	1	4.48819	6.56	0.692	1	R.EAVSFLVR.V
U	tr|Q2W2N9|Q2W2N9_MAGSA	1	1	0.063	222	24692	8.3	0.0019835	0.156112	Uncharacterized protein OS=Magnetospirillum magneticum (strain AMB-1 / ATCC 700264) OX=342108 GN=amb3082 PE=4 SV=1
	Filename	XCorr	DeltCN	Conf%	ObsM+H+	CalcM+H+	PPM	SpR	Prob Score	pI	Ion%	#	Sequence
*	step04.12403.12403.2	2.2104	0.4037	1	1549.97	1547.75	141.2	5	7.18596	4.46	0.318	1	K.APNYPAETFPDGIR.I
U	sp|Q2WAI1|SYT_MAGSA	4	5	0.06	638	71831	5.9	0.00345092	0.148154	Threonine--tRNA ligase OS=Magnetospirillum magneticum (strain AMB-1 / ATCC 700264) OX=342108 GN=thrS PE=3 SV=1
	Filename	XCorr	DeltCN	Conf%	ObsM+H+	CalcM+H+	PPM	SpR	Prob Score	pI	Ion%	#	Sequence
*	step03.2261.2261.3	1.5656	0.3786	0.4	1221.7	1224.66	-2420.9	2	5.32588	9.98	0.417	1	K.LM(15.9949)KLAGAYWR.G
*	step02.7012.7012.2	2.8148	0.511	1	1223.06	1222.6	379.1	1	11.239	4.14	0.737	2	R.LDAAYVAEDGAK.K
*	step01.13664.13664.2	1.1545	0.1441	0.124	1051.93	1052.61	-651.1	3	4.45567	12	0.615	1	K.KRPVM(15.9949)LHR.A
*	step04.12474.12474.2	1.1191	0.1644	0.274	891.176	892.489	-1473.3	1	3.32836	6.56	0.538	1	R.AILGSFER.F
U	tr|Q2W5C6|Q2W5C6_MAGSA	4	5	0.059	578	59896	6.5	0.00380915	0.145513	627aa long 2-oxoacid--ferredoxin oxidoreductasealpha subunit OS=Magnetospirillum magneticum (strain AMB-1 / ATCC 700264) OX=342108 GN=amb2145 PE=4 SV=1
	Filename	XCorr	DeltCN	Conf%	ObsM+H+	CalcM+H+	PPM	SpR	Prob Score	pI	Ion%	#	Sequence
*	step05.12759.12759.2	1.6388	0.3579	0.99	976.527	975.551	-27.6	1	6.78916	6.56	0.833	1	R.FAAELPLSK.N
*	step06.13589.13589.2	1.2201	0.3325	0.905	975.913	975.551	371.4	1	5.39317	6.56	0.5	1	R.FAAELPLSK.N
*	step02.7703.7703.2	3.7899	0.5466	1	1182.11	1180.58	-408	1	10.7465	4.46	0.842	2	R.ADAYEASVAGVK.A
*	step03.7259.7259.2	1.8359	0.1868	0.737	1029.88	1029.57	306.9	2	5.21662	9.08	0.571	1	K.AGAAAAATLGGAK.R
U	sp|Q2W1B4|RL13_MAGSA	2	4	0.059	152	17015	10.1	0.0115878	0.145513	50S ribosomal protein L13 OS=Magnetospirillum magneticum (strain AMB-1 / ATCC 700264) OX=342108 GN=rplM PE=3 SV=2
	Filename	XCorr	DeltCN	Conf%	ObsM+H+	CalcM+H+	PPM	SpR	Prob Score	pI	Ion%	#	Sequence
*	step05.8863.8863.2	2.0884	0.451	1	979.932	978.504	433.3	1	9.58769	10.06	0.917	2	R.TM(15.9949)GQLLSGR.F
*	step06.8482.8482.2	2.1781	0.482	1	978.745	978.504	246.8	1	8.78316	10.06	0.769	2	R.TM(15.9949)GQLLSGR.F
U	tr|Q2W5U0|Q2W5U0_MAGSA	4	5	0.058	742	78535	6.2	0.00296723	0.142878	EF-hand domain-containing protein OS=Magnetospirillum magneticum (strain AMB-1 / ATCC 700264) OX=342108 GN=amb1981 PE=4 SV=1
	Filename	XCorr	DeltCN	Conf%	ObsM+H+	CalcM+H+	PPM	SpR	Prob Score	pI	Ion%	#	Sequence
*	step03.2190.2190.2	1.1837	0.1893	0.419	1177.59	1174.6	-23.8	1	5.00159	8.26	0.429	1	K.LWAALSCPTR.G
*	step04.17402.17402.2	1.0062	0.2682	0.589	1171.8	1174.6	-2392.9	1	4.80473	8.26	0.462	1	K.LWAALSCPTR.G
*	step08.38084.38084.3	1.4334	0.3274	0.147	2445.38	2446.16	-318.4	9	5.43764	8.61	0.146	1	K.HAMIATLSRIYM(15.9949)VYCECRR.R
*	step02.7128.7128.2	3.1257	0.509	1	1327.61	1327.69	-53.1	1	9.9802	4.46	0.85	2	K.AADEQVAAAAVSPK.I
U	tr|Q2W7H6|Q2W7H6_MAGSA	3	5	0.057	540	59529	9.1	0.0040772	0.14025	Nitrite reductase OS=Magnetospirillum magneticum (strain AMB-1 / ATCC 700264) OX=342108 GN=amb1395 PE=4 SV=1
	Filename	XCorr	DeltCN	Conf%	ObsM+H+	CalcM+H+	PPM	SpR	Prob Score	pI	Ion%	#	Sequence
*	step06.13158.13158.2	2.0441	0.4516	1	1198.1	1197.63	392	2	7.84659	8.8	0.625	2	R.YFLVAANASNK.V
*	step02.7926.7926.2	1.4139	0.2704	0.85	886.35	886.488	-155.5	1	5.7516	4.46	0.667	1	K.LADLPETK.A
*	step02.6897.6897.2	2.5011	0.3819	1	1307.22	1306.62	-310.8	1	9.33126	4.14	0.8	2	K.TDPSAIVVM(15.9949)DDK.T
U	tr|Q2W3T5|Q2W3T5_MAGSA	1	2	0.056	213	24267	9	0.00413462	0.137627	Cytochrome c-type protein OS=Magnetospirillum magneticum (strain AMB-1 / ATCC 700264) OX=342108 GN=amb2686 PE=3 SV=1
	Filename	XCorr	DeltCN	Conf%	ObsM+H+	CalcM+H+	PPM	SpR	Prob Score	pI	Ion%	#	Sequence
*	step02.8295.8295.2	2.7114	0.444	1	1200.3	1199.63	-278.9	1	8.64962	4.46	0.65	2	R.ELNESVGGAVKP.-
U	tr|Q2W5W0|Q2W5W0_MAGSA	2	2	0.055	363	39631	8.1	0.0024261	0.135011	ATPase involved in chromosome partitioning OS=Magnetospirillum magneticum (strain AMB-1 / ATCC 700264) OX=342108 GN=amb1961 PE=4 SV=1
	Filename	XCorr	DeltCN	Conf%	ObsM+H+	CalcM+H+	PPM	SpR	Prob Score	pI	Ion%	#	Sequence
*	step07.18860.18860.2	1.346	0.118	0.278	1011.21	1008.56	-355.9	1	4.78332	10.88	0.75	1	R.SRLGGTVYR.T
*	step02.7859.7859.2	1.882	0.4012	1	1147.27	1147.6	-284.5	1	6.97629	4.46	0.529	1	R.DTTVIEAATAR.L
U	tr|Q2W8J7|Q2W8J7_MAGSA	3	9	0.054	704	76265	6	0.00562931	0.1324	Ferrous iron transport protein B OS=Magnetospirillum magneticum (strain AMB-1 / ATCC 700264) OX=342108 GN=amb1024 PE=3 SV=1
	Filename	XCorr	DeltCN	Conf%	ObsM+H+	CalcM+H+	PPM	SpR	Prob Score	pI	Ion%	#	Sequence
*	step08.17803.17803.2	2.8225	0.6352	1	1922.17	1919.96	107.8	1	11.8304	4.14	0.481	3	R.IVDVPGIFSTSSQSPEEK.V
*	step02.6557.6557.2	2.0654	0.3042	1	1192.29	1192.55	-217.6	1	6.69065	3.96	0.588	2	K.M(15.9949)LEGDDEVLR.H
*	step02.8586.8586.2	2.803	0.3387	1	1120.01	1119.56	401.1	1	6.95585	4.46	0.867	4	K.GSDQLTETLR.G
U	sp|Q2W367|DXS_MAGSA	3	5	0.054	644	68513	6.4	0.00341877	0.1324	1-deoxy-D-xylulose-5-phosphate synthase OS=Magnetospirillum magneticum (strain AMB-1 / ATCC 700264) OX=342108 GN=dxs PE=3 SV=1
	Filename	XCorr	DeltCN	Conf%	ObsM+H+	CalcM+H+	PPM	SpR	Prob Score	pI	Ion%	#	Sequence
*	step06.10421.10421.2	2.3096	0.4577	1	1517.2	1516.8	261.5	1	9.29418	6.56	0.542	1	R.VVAITAAM(15.9949)PGGTGLDK.F
*	step08.17428.17428.2	1.8119	0.3998	1	928.948	929.578	-678.2	1	6.33654	10.06	0.8	2	R.VAILSLGTR.L
*	step04.8219.8219.2	1.921	0.4873	1	998.663	998.563	99.9	1	8.69239	6.56	0.625	2	R.GLAPTVVDAR.F
U	sp|Q2W4C5|PYRH_MAGSA	1	1	0.054	240	25778	8.2	0.00183474	0.1324	Uridylate kinase OS=Magnetospirillum magneticum (strain AMB-1 / ATCC 700264) OX=342108 GN=pyrH PE=3 SV=1
	Filename	XCorr	DeltCN	Conf%	ObsM+H+	CalcM+H+	PPM	SpR	Prob Score	pI	Ion%	#	Sequence
*	step02.6984.6984.2	2.2398	0.4622	1	1351.27	1350.65	-284.7	1	8.01013	4.46	0.5	1	K.ATQVDGVYSADPK.K
U	tr|Q2WAK2|Q2WAK2_MAGSA	2	3	0.051	197	21783	9.1	0.00670564	0.124605	Uncharacterized protein OS=Magnetospirillum magneticum (strain AMB-1 / ATCC 700264) OX=342108 GN=amb0319 PE=4 SV=1
	Filename	XCorr	DeltCN	Conf%	ObsM+H+	CalcM+H+	PPM	SpR	Prob Score	pI	Ion%	#	Sequence
*	step03.12462.12462.2	1.0711	0.2445	0.551	1082.05	1082.65	-552.2	1	5.85762	4.46	0.429	1	K.VVEVPLAIDK.G
*	step04.12735.12735.2	1.6431	0.4681	1	1084	1082.65	325.2	1	7.73652	4.46	0.571	2	K.VVEVPLAIDK.G
U	sp|Q2VZ23|RL25_MAGSA	1	1	0.05	202	21464	6.8	0.00217989	0.122018	50S ribosomal protein L25 OS=Magnetospirillum magneticum (strain AMB-1 / ATCC 700264) OX=342108 GN=rplY PE=3 SV=1
	Filename	XCorr	DeltCN	Conf%	ObsM+H+	CalcM+H+	PPM	SpR	Prob Score	pI	Ion%	#	Sequence
*	step04.7592.7592.2	1.7446	0.4077	1	1191.73	1190.57	136.8	1	6.83208	6.56	0.75	1	K.AAICIQM(15.9949)DPR.V
U	tr|Q2WB29|Q2WB29_MAGSA	1	1	0.047	235	26420	8	0.00187378	0.114295	Glycosyltransferase OS=Magnetospirillum magneticum (strain AMB-1 / ATCC 700264) OX=342108 GN=amb0142 PE=4 SV=1
	Filename	XCorr	DeltCN	Conf%	ObsM+H+	CalcM+H+	PPM	SpR	Prob Score	pI	Ion%	#	Sequence
*	step02.7842.7842.2	2.5424	0.6143	1	1168.79	1169.53	-629.6	1	11.1942	4.46	0.944	1	R.DFGADVVM(15.9949)GSR.F
U	tr|Q2VYZ0|Q2VYZ0_MAGSA	1	1	0.045	243	27294	6	0.00181209	0.109175	Phenylalanine--tRNA ligase OS=Magnetospirillum magneticum (strain AMB-1 / ATCC 700264) OX=342108 GN=amb4381 PE=4 SV=1
	Filename	XCorr	DeltCN	Conf%	ObsM+H+	CalcM+H+	PPM	SpR	Prob Score	pI	Ion%	#	Sequence
*	step06.14995.14995.2	1.7932	0.563	1	1294.92	1293.65	205.6	1	9.01168	4.14	0.5	1	R.AFFEVDDVPVR.F
U	tr|Q2W4V3|Q2W4V3_MAGSA	2	2	0.044	427	43587	6.5	0.00206247	0.106624	Acetyltransferase component of pyruvate dehydrogenase complex OS=Magnetospirillum magneticum (strain AMB-1 / ATCC 700264) OX=342108 GN=amb2318 PE=3 SV=1
	Filename	XCorr	DeltCN	Conf%	ObsM+H+	CalcM+H+	PPM	SpR	Prob Score	pI	Ion%	#	Sequence
*	step08.17693.17693.2	2.0324	0.3328	0.997	1048.68	1048.58	92.5	1	6.89216	6.56	0.733	1	K.LSVNDFVVR.A
*	step02.7779.7779.2	1.5605	0.4399	1	1107.91	1107.54	342.4	1	6.62222	4.46	0.667	1	K.GLAEISNEM(15.9949)K.S
U	tr|Q2VYG8|Q2VYG8_MAGSA	2	2	0.043	418	46896	6.1	0.00210688	0.104079	Transcription termination factor Rho OS=Magnetospirillum magneticum (strain AMB-1 / ATCC 700264) OX=342108 GN=rho PE=3 SV=1
	Filename	XCorr	DeltCN	Conf%	ObsM+H+	CalcM+H+	PPM	SpR	Prob Score	pI	Ion%	#	Sequence
*	step07.20086.20086.2	1.625	0.3485	0.99	1025.15	1024.64	-478.7	1	7.79361	6.56	0.667	1	R.VIDLVAPIGK.G
*	step08.16064.16064.2	1.5058	0.4807	1	835.778	836.535	-905.6	1	8.19312	10.06	0.667	1	R.ALIVAPPR.T
U	tr|Q2VZG8|Q2VZG8_MAGSA	1	3	0.043	277	29962	5.6	0.004769	0.104079	Cytochrome c-type biogenesis protein cycH OS=Magnetospirillum magneticum (strain AMB-1 / ATCC 700264) OX=342108 GN=amb4203 PE=4 SV=1
	Filename	XCorr	DeltCN	Conf%	ObsM+H+	CalcM+H+	PPM	SpR	Prob Score	pI	Ion%	#	Sequence
*	step02.7265.7265.2	2.5978	0.601	1	1214.44	1214.61	-139.8	1	10.4422	4.46	0.765	3	R.GLVNADQAEAAR.T
U	tr|Q2W6Y0|Q2W6Y0_MAGSA	1	2	0.041	294	31540	6.8	0.00299549	0.0990058	Enoyl-[acyl-carrier-protein] reductase [NADH] OS=Magnetospirillum magneticum (strain AMB-1 / ATCC 700264) OX=342108 GN=amb1591 PE=3 SV=1
	Filename	XCorr	DeltCN	Conf%	ObsM+H+	CalcM+H+	PPM	SpR	Prob Score	pI	Ion%	#	Sequence
*	step02.8283.8283.2	2.3142	0.5154	1	1215.17	1214.63	-381.1	1	8.88557	4.14	0.611	2	K.AVDAPDITVAKD.-
U	tr|Q2W2C8|Q2W2C8_MAGSA	2	2	0.04	526	55952	6.3	0.00167429	0.0964782	D-3-phosphoglycerate dehydrogenase OS=Magnetospirillum magneticum (strain AMB-1 / ATCC 700264) OX=342108 GN=amb3193 PE=3 SV=1
	Filename	XCorr	DeltCN	Conf%	ObsM+H+	CalcM+H+	PPM	SpR	Prob Score	pI	Ion%	#	Sequence
*	step08.18785.18785.2	3.1905	0.502	1	1408.55	1408.75	-140	1	11.8176	4.46	0.789	1	R.VIAYDPFLSVER.A
*	step08.15951.15951.2	1.1921	0.2913	0.768	954.988	953.578	426	1	5.61525	9.08	0.417	1	R.ALPQVVQAK.F
U	contaminant_KERATIN13	2	2	0.039	643	65494	6.6	0.00136963	0.0939563	no description
	Filename	XCorr	DeltCN	Conf%	ObsM+H+	CalcM+H+	PPM	SpR	Prob Score	pI	Ion%	#	Sequence
*	step02.11472.11472.2	2.1171	0.4918	1	1265.23	1265.64	-318	1	8.38065	4.46	0.643	1	R.TNAENEFVTIK.K
*	step01.14011.14011.2	1.1291	0.1861	0.362	1008.59	1006.43	153.8	2	4.38577	10.06	0.522	1	R.GGSGGGGGGSSGGR.G
U	tr|Q2W348|Q2W348_MAGSA	2	2	0.039	433	46177	7.6	0.00203389	0.0939563	NADH dependant phenylglyoxylate OS=Magnetospirillum magneticum (strain AMB-1 / ATCC 700264) OX=342108 GN=amb2923 PE=4 SV=1
	Filename	XCorr	DeltCN	Conf%	ObsM+H+	CalcM+H+	PPM	SpR	Prob Score	pI	Ion%	#	Sequence
*	step04.10727.10727.2	2.0517	0.3586	1	1140.35	1138.6	-222.8	1	6.89532	8.8	0.562	1	R.MAIPYM(15.9949)LVGK.V
*	step01.10388.10388.2	1.0932	0.1726	0.282	745.353	744.473	-164.4	2	3.76406	10.99	0.583	1	R.RLGTAVK.E
U	tr|Q2W9R5|Q2W9R5_MAGSA	1	1	0.038	314	33006	9.2	0.00140235	0.0914403	LysM domain-containing protein OS=Magnetospirillum magneticum (strain AMB-1 / ATCC 700264) OX=342108 GN=amb0606 PE=4 SV=1
	Filename	XCorr	DeltCN	Conf%	ObsM+H+	CalcM+H+	PPM	SpR	Prob Score	pI	Ion%	#	Sequence
*	step02.7138.7138.2	2.0415	0.4878	1	1114.84	1114.59	226.5	1	8.16538	4.46	0.55	1	R.IDAGGDAVIAGR.A
U	tr|Q2W529|Q2W529_MAGSA	1	1	0.038	266	29128	7	0.0016554	0.0914403	Enoyl-CoA hydratase/carnithine racemase OS=Magnetospirillum magneticum (strain AMB-1 / ATCC 700264) OX=342108 GN=amb2242 PE=3 SV=1
	Filename	XCorr	DeltCN	Conf%	ObsM+H+	CalcM+H+	PPM	SpR	Prob Score	pI	Ion%	#	Sequence
*	step01.14212.14212.2	1.2387	0.4428	1	1044.57	1042.63	-62.9	3	6.26912	9.08	0.5	1	K.LAPLAIAVM(15.9949)K.E
U	tr|Q2W7F3|Q2W7F3_MAGSA	3	4	0.037	966	104637	5.2	0.00182334	0.0889301	Predicted membrane protein OS=Magnetospirillum magneticum (strain AMB-1 / ATCC 700264) OX=342108 GN=amb1418 PE=4 SV=1
	Filename	XCorr	DeltCN	Conf%	ObsM+H+	CalcM+H+	PPM	SpR	Prob Score	pI	Ion%	#	Sequence
*	step02.6863.6863.2	1.3667	0.1562	0.422	1192.73	1193.58	-716.3	3	3.90159	4.46	0.368	1	R.LTYPAEGAESR.V
*	step02.8279.8279.2	3.1164	0.6008	1	1188.5	1188.62	-106.3	1	12.5457	4.46	0.765	2	R.TEVVANSLAER.V
*	step02.6608.6608.2	1.333	0.2948	0.84	1549.2	1546.74	295.3	5	6.20124	4.89	0.208	1	R.RDDVDAAAERAMAR.V
U	tr|Q2W060|Q2W060_MAGSA	3	6	0.036	861	97010	6.7	0.00306855	0.0864257	Alpha-ketoglutarate dehydrogenase OS=Magnetospirillum magneticum (strain AMB-1 / ATCC 700264) OX=342108 GN=amb3961 PE=4 SV=1
	Filename	XCorr	DeltCN	Conf%	ObsM+H+	CalcM+H+	PPM	SpR	Prob Score	pI	Ion%	#	Sequence
*	step02.7659.7659.2	1.5318	0.2824	0.933	1051.21	1051.51	-285.1	1	6.49068	4.14	0.6	2	R.LTEAEGFER.F
*	step02.7377.7377.2	2.2755	0.3377	1	975.265	975.511	-251.3	1	8.51001	4.46	0.667	3	K.LDDLVTGSR.F
*	step02.12284.12284.2	1.4916	0.4196	0.993	1386.83	1385.75	53.8	1	7.76851	4.14	0.389	1	R.VLPETETLVADAK.I
U	tr|Q2W814|Q2W814_MAGSA	1	2	0.036	279	29961	9.7	0.00315654	0.0864257	Uncharacterized protein OS=Magnetospirillum magneticum (strain AMB-1 / ATCC 700264) OX=342108 GN=amb1207 PE=4 SV=1
	Filename	XCorr	DeltCN	Conf%	ObsM+H+	CalcM+H+	PPM	SpR	Prob Score	pI	Ion%	#	Sequence
*	step02.8127.8127.2	1.6499	0.4856	1	1120.87	1120.57	271	1	8.45373	4.46	0.5	2	R.AVLVVDDSM(15.9949)R.A
U	tr|Q2W4F2|Q2W4F2_MAGSA	3	4	0.035	947	104501	6.8	0.00185993	0.0839269	UvrABC system protein A OS=Magnetospirillum magneticum (strain AMB-1 / ATCC 700264) OX=342108 GN=uvrA PE=3 SV=1
	Filename	XCorr	DeltCN	Conf%	ObsM+H+	CalcM+H+	PPM	SpR	Prob Score	pI	Ion%	#	Sequence
*	step05.1789.1789.2	1.139	0.1682	0.288	1183.49	1184.63	-957	2	5.07676	4.72	0.429	1	K.NIDVDLPRDK.L
*	step01.14301.14301.2	1.0779	0.1671	0.237	1035.74	1033.57	151.3	1	3.99675	10.88	0.6	1	K.ELSKRSTGR.T
*	step02.8195.8195.2	1.7278	0.4774	1	1429.88	1429.71	120.3	1	8.06458	4.46	0.476	2	R.IVAAGTPEDVAACR.E
U	tr|Q2W0U6|Q2W0U6_MAGSA	2	2	0.033	598	66873	5.4	0.0014727	0.0789467	Poly(3-hydroxyalkanoate) synthetase OS=Magnetospirillum magneticum (strain AMB-1 / ATCC 700264) OX=342108 GN=amb3725 PE=4 SV=1
	Filename	XCorr	DeltCN	Conf%	ObsM+H+	CalcM+H+	PPM	SpR	Prob Score	pI	Ion%	#	Sequence
*	step02.7408.7408.2	1.5064	0.3626	1	1023.73	1023.5	220.7	1	6.52738	4.46	0.643	1	K.M(15.9949)IDATELSK.A
*	step03.6939.6939.2	1.3156	0.2144	0.622	1086.36	1084.6	-230.7	1	5.35675	6.56	0.529	1	K.VGENIAVTPGK.V
U	sp|Q2W8L6|MAMQ2_MAGSA	1	1	0.033	272	29948	6.8	0.00161889	0.0789467	Magnetosome protein MamQ 2 OS=Magnetospirillum magneticum (strain AMB-1 / ATCC 700264) OX=342108 GN=mamQ2 PE=3 SV=1
U	sp|Q2W8P9|MAMQ1_MAGSA	1	1	0.033	272	29948	6.8	0.00161889	0.0789467	Magnetosome protein MamQ 1 OS=Magnetospirillum magneticum (strain AMB-1 / ATCC 700264) OX=342108 GN=mamQ1 PE=3 SV=2
	Filename	XCorr	DeltCN	Conf%	ObsM+H+	CalcM+H+	PPM	SpR	Prob Score	pI	Ion%	#	Sequence
	step02.8772.8772.2	2.3663	0.5612	1	1155.49	1155.55	-47.9	1	10.444	6.56	0.857	1	R.SNYEVM(15.9949)IQR.R
U	tr|Q2W4S3|Q2W4S3_MAGSA	2	3	0.032	739	76784	6.9	0.00178757	0.0764652	K(+)-insensitive pyrophosphate-energized proton pump OS=Magnetospirillum magneticum (strain AMB-1 / ATCC 700264) OX=342108 GN=hppA PE=3 SV=1
	Filename	XCorr	DeltCN	Conf%	ObsM+H+	CalcM+H+	PPM	SpR	Prob Score	pI	Ion%	#	Sequence
*	step02.7982.7982.2	2.6102	0.0807	0.717	1002.82	1001.53	287.2	1	6.99604	4.46	0.824	2	K.GADVGADLVGK.V
*	step02.7857.7857.2	2.9346	0.5585	1	1306.91	1306.65	203.7	1	11.5303	4.46	0.65	1	K.TTDALDAVGNTTK.A
U	tr|Q2W2M8|Q2W2M8_MAGSA	2	2	0.029	382	41995	5.1	0.00230543	0.0690548	Predicted signal transduction protein containing a membrane domain OS=Magnetospirillum magneticum (strain AMB-1 / ATCC 700264) OX=342108 GN=amb3093 PE=4 SV=1
	Filename	XCorr	DeltCN	Conf%	ObsM+H+	CalcM+H+	PPM	SpR	Prob Score	pI	Ion%	#	Sequence
*	step07.1384.1384.2	1.1207	0.426	1	1347.14	1349.71	-1910.4	1	6.67048	10.06	0.333	1	R.M(15.9949)LEQHGLPPRR.I
*	step08.2060.2060.2	1.1045	0.2889	0.696	1347.72	1349.71	-1474.6	1	5.53002	10.06	0.438	1	R.M(15.9949)LEQHGLPPRR.I
U	tr|Q2W8D6|Q2W8D6_MAGSA	1	1	0.029	345	35073	8.6	0.00127634	0.0690548	Uncharacterized protein with a C-terminal OMP domain OS=Magnetospirillum magneticum (strain AMB-1 / ATCC 700264) OX=342108 GN=amb1085 PE=4 SV=1
	Filename	XCorr	DeltCN	Conf%	ObsM+H+	CalcM+H+	PPM	SpR	Prob Score	pI	Ion%	#	Sequence
*	step03.10803.10803.2	2.6373	0.4986	1	1121.32	1120.57	-226.7	1	9.48605	6.56	0.688	1	R.NASQVIEFGR.A
U	sp|Q2W9P9|RECA_MAGSA	1	1	0.028	359	38245	6	0.00122657	0.0665962	Protein RecA OS=Magnetospirillum magneticum (strain AMB-1 / ATCC 700264) OX=342108 GN=recA PE=3 SV=1
	Filename	XCorr	DeltCN	Conf%	ObsM+H+	CalcM+H+	PPM	SpR	Prob Score	pI	Ion%	#	Sequence
*	step03.12584.12584.2	1.2726	0.4372	1	1091.46	1090.58	-110.3	1	6.56872	4.46	0.625	1	K.M(15.9949)GELIDLGVK.A
U	sp|Q2VZN2|ATPB_MAGSA	1	2	0.025	474	50655	5.2	0.00185796	0.0592537	ATP synthase subunit beta OS=Magnetospirillum magneticum (strain AMB-1 / ATCC 700264) OX=342108 GN=atpD PE=3 SV=1
	Filename	XCorr	DeltCN	Conf%	ObsM+H+	CalcM+H+	PPM	SpR	Prob Score	pI	Ion%	#	Sequence
*	step04.13170.13170.2	2.5597	0.5833	1	1368.25	1367.75	364.4	1	10.7054	4.14	0.611	2	R.IINVIGEPIDER.G
U	sp|Q2W4D9|TRMFO_MAGSA	1	1	0.025	447	48776	6.3	0.000985095	0.0592537	Methylenetetrahydrofolate--tRNA-(uracil-5-)-methyltransferase TrmFO OS=Magnetospirillum magneticum (strain AMB-1 / ATCC 700264) OX=342108 GN=trmFO PE=3 SV=2
	Filename	XCorr	DeltCN	Conf%	ObsM+H+	CalcM+H+	PPM	SpR	Prob Score	pI	Ion%	#	Sequence
*	step01.7659.7659.3	1.497	0.5116	1	1028.02	1025.57	429.3	34	7.54208	6.56	0.312	1	K.VPAGGALAVDR.D
U	tr|Q2W2R8|Q2W2R8_MAGSA	2	2	0.024	885	100307	7.3	0.000995113	0.0568175	Cellulose synthase catalytic subunit OS=Magnetospirillum magneticum (strain AMB-1 / ATCC 700264) OX=342108 GN=amb3053 PE=4 SV=1
	Filename	XCorr	DeltCN	Conf%	ObsM+H+	CalcM+H+	PPM	SpR	Prob Score	pI	Ion%	#	Sequence
*	step04.13421.13421.2	3.6435	0.3742	1	1171.99	1170.65	288.8	1	8.28907	4.46	0.882	1	R.NEVEIANIIR.I
*	step02.8734.8734.2	3.0859	0.5781	1	1285.95	1285.62	255.2	1	11.1589	6.56	0.867	1	K.AGYQSVYVQDR.L
U	sp|Q2W2I2|RPOC_MAGSA	3	5	0.023	1496	165696	7	0.00147172	0.0543869	DNA-directed RNA polymerase subunit beta' OS=Magnetospirillum magneticum (strain AMB-1 / ATCC 700264) OX=342108 GN=rpoC PE=3 SV=1
	Filename	XCorr	DeltCN	Conf%	ObsM+H+	CalcM+H+	PPM	SpR	Prob Score	pI	Ion%	#	Sequence
*	step02.9526.9526.2	1.3521	0.2197	0.646	1415.61	1415.63	-19.4	1	6.79132	3.96	0.353	1	R.AVDEYGEDAFTAK.I
*	step06.13365.13365.2	2.3009	0.5042	1	1041.2	1040.63	-419.7	1	8.18031	6.56	0.733	3	R.SVIVVGPELK.L
*	step02.7401.7401.2	2.4824	0.5122	1	1221.2	1218.62	-349.2	1	8.87082	4.14	0.632	1	R.EVVDEATGIASK.V
U	tr|Q2W0D1|Q2W0D1_MAGSA	1	2	0.023	389	41077	10.2	0.00226395	0.0543869	Dihydroorotate dehydrogenase (quinone) OS=Magnetospirillum magneticum (strain AMB-1 / ATCC 700264) OX=342108 GN=pyrD PE=3 SV=1
	Filename	XCorr	DeltCN	Conf%	ObsM+H+	CalcM+H+	PPM	SpR	Prob Score	pI	Ion%	#	Sequence
*	step02.10772.10772.2	2.0329	0.4074	1	1016.34	1016.54	-190.3	1	6.76563	4.46	0.846	2	R.DQLESLVGR.T
U	sp|Q2VYZ1|SYFB_MAGSA	1	1	0.02	798	84829	5.6	0.000551801	0.0471286	Phenylalanine--tRNA ligase beta subunit OS=Magnetospirillum magneticum (strain AMB-1 / ATCC 700264) OX=342108 GN=pheT PE=3 SV=1
	Filename	XCorr	DeltCN	Conf%	ObsM+H+	CalcM+H+	PPM	SpR	Prob Score	pI	Ion%	#	Sequence
*	step07.19588.19588.2	1.9028	0.4403	1	1705.14	1704.86	165.4	1	8.56016	4.46	0.318	1	R.GVDPAFVVPSM(15.9949)ELATR.M
U	tr|Q2W0G7|Q2W0G7_MAGSA	1	1	0.02	558	59147	5.8	0.000789135	0.0471286	Cell division protein FtsZ OS=Magnetospirillum magneticum (strain AMB-1 / ATCC 700264) OX=342108 GN=ftsZ PE=3 SV=1
	Filename	XCorr	DeltCN	Conf%	ObsM+H+	CalcM+H+	PPM	SpR	Prob Score	pI	Ion%	#	Sequence
*	step02.10503.10503.2	3.2475	0.5801	1	1242.38	1241.58	-169.9	1	12.2965	4.46	0.938	1	K.M(15.9949)ADDVLYSGVR.G
U	sp|Q2W2I1|RPOB_MAGSA	2	2	0.019	1391	154339	5.7	0.000633123	0.0447202	DNA-directed RNA polymerase subunit beta OS=Magnetospirillum magneticum (strain AMB-1 / ATCC 700264) OX=342108 GN=rpoB PE=3 SV=1
	Filename	XCorr	DeltCN	Conf%	ObsM+H+	CalcM+H+	PPM	SpR	Prob Score	pI	Ion%	#	Sequence
*	step08.16160.16160.2	1.9706	0.1304	0.663	1042.56	1041.61	-42.2	3	6.805	10.06	0.529	1	R.LSALGPGGLTR.E
*	step04.7157.7157.2	1.6211	0.5312	1	1616.05	1615.81	146.7	1	8.13903	4.46	0.304	1	R.AEAPLVGTGM(15.9949)EQAVAR.D
U	sp|Q2W2I8|EFG_MAGSA	1	2	0.019	694	76624	5.2	0.00126898	0.0447202	Elongation factor G OS=Magnetospirillum magneticum (strain AMB-1 / ATCC 700264) OX=342108 GN=fusA PE=3 SV=1
	Filename	XCorr	DeltCN	Conf%	ObsM+H+	CalcM+H+	PPM	SpR	Prob Score	pI	Ion%	#	Sequence
*	step02.7326.7326.2	2.4161	0.456	1	1363.53	1362.71	-135	2	8.66994	4.46	0.381	2	R.VTSDVESGQTVIK.G
U	tr|Q2W7A5|Q2W7A5_MAGSA	3	4	0.017	2123	233276	5.6	0.000829651	0.0399202	Histidine kinase OS=Magnetospirillum magneticum (strain AMB-1 / ATCC 700264) OX=342108 GN=amb1466 PE=4 SV=1
	Filename	XCorr	DeltCN	Conf%	ObsM+H+	CalcM+H+	PPM	SpR	Prob Score	pI	Ion%	#	Sequence
*	step02.7602.7602.2	1.0459	0.2479	0.545	1171.8	1171.61	168.8	1	4.94766	4.46	0.389	2	R.AQAEDAGAALVR.V
*	step02.6773.6773.2	1.7403	0.3908	0.996	1218.06	1217.61	365	1	7.75381	4.46	0.444	1	R.IGDGAVSVESQR.R
*	step02.7786.7786.2	2.2439	0.3692	1	1244.02	1243.65	293.4	1	9.86018	4.46	0.45	1	K.LVGAAADPSDLSK.G
U	tr|Q2W069|Q2W069_MAGSA	1	1	0.017	593	64867	6.6	0.000742559	0.0399202	Succinate dehydrogenase flavoprotein subunit OS=Magnetospirillum magneticum (strain AMB-1 / ATCC 700264) OX=342108 GN=amb3952 PE=3 SV=1
	Filename	XCorr	DeltCN	Conf%	ObsM+H+	CalcM+H+	PPM	SpR	Prob Score	pI	Ion%	#	Sequence
*	step03.6562.6562.2	1.844	0.4606	1	1201.99	1201.53	380.2	1	7.38712	6.56	0.588	1	K.TM(15.9949)QM(15.9949)DAAVFR.T
U	sp|Q2W0H2|MURC_MAGSA	1	1	0.017	476	50704	6.7	0.000925079	0.0399202	UDP-N-acetylmuramate--L-alanine ligase OS=Magnetospirillum magneticum (strain AMB-1 / ATCC 700264) OX=342108 GN=murC PE=3 SV=1
	Filename	XCorr	DeltCN	Conf%	ObsM+H+	CalcM+H+	PPM	SpR	Prob Score	pI	Ion%	#	Sequence
*	step02.8884.8884.2	1.7947	0.5701	1	980.665	980.505	164	1	9.12966	4.46	0.8	1	R.YDVVITDR.V
U	tr|Q2W8E6|Q2W8E6_MAGSA	1	2	0.015	915	100771	9	0.000962486	0.0351422	Uncharacterized protein OS=Magnetospirillum magneticum (strain AMB-1 / ATCC 700264) OX=342108 GN=amb1075 PE=4 SV=1
	Filename	XCorr	DeltCN	Conf%	ObsM+H+	CalcM+H+	PPM	SpR	Prob Score	pI	Ion%	#	Sequence
*	step02.7224.7224.2	3.065	0.5485	1	1336.96	1335.65	228.3	1	11.5415	4.46	0.682	2	K.VVGDGTGFDAQAAK.Q
U	tr|Q2W0A5|Q2W0A5_MAGSA	1	1	0.014	629	69206	5.5	0.000700059	0.0327615	CobT protein OS=Magnetospirillum magneticum (strain AMB-1 / ATCC 700264) OX=342108 GN=amb3916 PE=4 SV=1
	Filename	XCorr	DeltCN	Conf%	ObsM+H+	CalcM+H+	PPM	SpR	Prob Score	pI	Ion%	#	Sequence
*	step04.14178.14178.2	2.072	0.498	1	1077.83	1076.57	237.1	1	8.14285	4.46	0.8	1	R.DVIAFIENR.S
U	tr|Q2W8F7|Q2W8F7_MAGSA	2	10	0.013	521	56848	9.1	0.00845177	0.0303861	ALGX domain-containing protein OS=Magnetospirillum magneticum (strain AMB-1 / ATCC 700264) OX=342108 GN=amb1064 PE=4 SV=1
	Filename	XCorr	DeltCN	Conf%	ObsM+H+	CalcM+H+	PPM	SpR	Prob Score	pI	Ion%	#	Sequence
*	step06.11135.11135.2	2.0745	0.2985	0.993	858.908	856.504	462	1	6.13363	10.06	0.727	7	K.IATWLPR.L
*	step07.16014.16014.2	2.2432	0.3737	1	856.545	856.504	47.5	1	6.47917	10.06	0.818	3	K.IATWLPR.L

## Sheet: McaB-GFP
Validation Status	Locus	Sequence Count	Spectrum Count	Sequence Coverage	Length	MolWt	pI	NSAF	EMPAI	Descriptive Name
sp|Q2W8R5|MMS6_MAGSA	1	1	0.135	133	12531	9.3	0.0811499	0.364583	Magnetite biomineralization protein Mms6 OS=Magnetospirillum magneticum (strain AMB-1 / ATCC 700264) OX=342108 GN=mms6 PE=1 SV=2
	Filename	XCorr	DeltCN	Conf%	ObsM+H+	CalcM+H+	PPM	SpR	Prob Score	pI	Ion%	#	Sequence
*	step02.5128.5128.2	4.9082	0.6095	1	1991.67	1989.92	-130.8	1	11.2665	3.69	0.852	1	R.DIESAQSDEEVELRDALA.-
U	McaB-GFP	4	7	0.096	459	51895	6.1	0.164598	0.247383	no description
	Filename	XCorr	DeltCN	Conf%	ObsM+H+	CalcM+H+	PPM	SpR	Prob Score	pI	Ion%	#	Sequence
	step02.4962.4962.2	1.8375	0.444	1	1016.35	1015.54	-196.1	1	6.9486	4.46	0.643	1	K.VDAELNNIK.D
	step02.5408.5408.2	5.6599	0.7095	1	1504.51	1503.66	-99.8	1	18.067	4.14	0.96	2	K.FSVSGEGEGDATYGK.L
	step02.5782.5782.2	2.9883	0.4374	1	1267.07	1266.58	384.9	1	10.9319	4.46	1	2	K.SAMPEGYVQER.T
	step02.5879.5879.2	2.6071	0.5487	1	1050.66	1050.52	127.3	1	10.5449	4.46	0.867	2	K.FEGDTLVNR.I
U	tr|Q2W080|Q2W080_MAGSA	1	1	0.075	294	32551	6	0.0367107	0.188502	NTP pyrophosphohydrolase including oxidative damage repair enzyme OS=Magnetospirillum magneticum (strain AMB-1 / ATCC 700264) OX=342108 GN=amb3941 PE=4 SV=1
	Filename	XCorr	DeltCN	Conf%	ObsM+H+	CalcM+H+	PPM	SpR	Prob Score	pI	Ion%	#	Sequence
*	step04.36809.36809.3	1.689	0.4447	1	2486.49	2485.37	47.4	15	6.12675	10.75	0.394	1	R.AYGVHVNGLVRRPDGLHLWIGR.R
U	tr|Q2W7H3|Q2W7H3_MAGSA	3	5	0.063	552	59834	8.5	0.0977621	0.156112	Cytochrome c-552 OS=Magnetospirillum magneticum (strain AMB-1 / ATCC 700264) OX=342108 GN=amb1398 PE=4 SV=1
	Filename	XCorr	DeltCN	Conf%	ObsM+H+	CalcM+H+	PPM	SpR	Prob Score	pI	Ion%	#	Sequence
*	step02.7763.7763.2	3.2927	0.5157	1	1319.08	1318.57	-379.9	1	9.05111	4.46	1	2	K.AAYDADNLYM(15.9949)R.F
*	step02.6412.6412.2	4.1854	0.5701	1	1482.34	1481.72	-258.6	1	11.3471	4.46	0.87	2	K.SSGVSEQGYVLAER.V
*	step02.5770.5770.2	1.4922	0.2808	0.446	1044.99	1044.56	409.6	1	6.37612	4.14	0.692	1	K.LGLDAEGEIK.A
U	tr|Q2W2E1|Q2W2E1_MAGSA	1	1	0.062	260	28808	8.7	0.0415113	0.153453	Transcriptional regulator OS=Magnetospirillum magneticum (strain AMB-1 / ATCC 700264) OX=342108 GN=amb3180 PE=3 SV=1
	Filename	XCorr	DeltCN	Conf%	ObsM+H+	CalcM+H+	PPM	SpR	Prob Score	pI	Ion%	#	Sequence
*	step04.25170.25170.3	1.5581	0.4756	1	1657.85	1657.84	7.1	2	7.77445	3.96	0.243	1	R.NVALTDDGAVLLDDAR.A
U	tr|Q2W6L1|Q2W6L1_MAGSA	1	2	0.06	232	24111	4.8	0.0930426	0.148154	Uncharacterized protein OS=Magnetospirillum magneticum (strain AMB-1 / ATCC 700264) OX=342108 GN=amb1710 PE=4 SV=1
	Filename	XCorr	DeltCN	Conf%	ObsM+H+	CalcM+H+	PPM	SpR	Prob Score	pI	Ion%	#	Sequence
*	step03.1934.1934.3	1.6555	0.3745	1	1568.17	1566.77	258.6	7	5.51602	4.46	0.387	2	R.VVPM(15.9949)DSVEPMPPPR.R
U	tr|Q2W2B1|Q2W2B1_MAGSA	1	2	0.056	161	16986	9.4	0.134074	0.137627	Peptidoglycan-associated protein OS=Magnetospirillum magneticum (strain AMB-1 / ATCC 700264) OX=342108 GN=pal PE=3 SV=1
	Filename	XCorr	DeltCN	Conf%	ObsM+H+	CalcM+H+	PPM	SpR	Prob Score	pI	Ion%	#	Sequence
*	step02.8996.8996.2	1.9263	0.4103	0.938	1037.2	1036.53	-326.3	1	6.94694	4.46	0.786	2	R.EYNLALGEK.R
U	sp|Q2VYT1|DNAK_MAGSA	2	2	0.051	642	68713	5.2	0.0336229	0.124605	Chaperone protein DnaK OS=Magnetospirillum magneticum (strain AMB-1 / ATCC 700264) OX=342108 GN=dnaK PE=3 SV=1
	Filename	XCorr	DeltCN	Conf%	ObsM+H+	CalcM+H+	PPM	SpR	Prob Score	pI	Ion%	#	Sequence
*	step04.19568.19568.2	1.2544	0.2279	0.164	1895.7	1892.99	-154.6	3	4.93344	6.56	0.267	1	K.VTQAVITVPAYFNDAQR.Q
*	step02.5981.5981.2	1.9537	0.4482	1	1704.11	1701.74	217.8	2	7.38095	3.96	0.273	1	K.STNGDTFLGGEDFDAR.I
U	contaminant_KERATIN02	1	2	0.047	622	61987	5.2	0.034704	0.114295	no description
	Filename	XCorr	DeltCN	Conf%	ObsM+H+	CalcM+H+	PPM	SpR	Prob Score	pI	Ion%	#	Sequence
*	step03.7719.7719.3	4.5195	0.6503	1	3266.15	3264.51	-114.6	1	11.3191	4.12	0.457	2	K.DIENQYETQITQIEHEVSSSGQEVQSSAK.E
U	sp|Q2W8Q0|MAMA_MAGSA	1	2	0.046	217	23976	6.1	0.0994741	0.111732	Magnetosome protein MamA OS=Magnetospirillum magneticum (strain AMB-1 / ATCC 700264) OX=342108 GN=mamA PE=1 SV=2
	Filename	XCorr	DeltCN	Conf%	ObsM+H+	CalcM+H+	PPM	SpR	Prob Score	pI	Ion%	#	Sequence
*	step02.6452.6452.2	3.3255	0.3932	1	1108.37	1107.54	-160.7	1	8.0279	4.46	0.938	2	R.AAFSVNDDIR.Q
U	tr|Q2W5P7|Q2W5P7_MAGSA	1	1	0.034	554	58831	5.6	0.0194818	0.081434	Acyl-CoA dehydrogenase OS=Magnetospirillum magneticum (strain AMB-1 / ATCC 700264) OX=342108 GN=amb2024 PE=3 SV=1
	Filename	XCorr	DeltCN	Conf%	ObsM+H+	CalcM+H+	PPM	SpR	Prob Score	pI	Ion%	#	Sequence
*	step04.35778.35778.3	1.7969	0.3663	1	2215.79	2218.08	-1036.3	17	5.38668	10.28	0.22	1	K.HGDVRRM(15.9949)LLAQM(15.9949)ALAMGCR.A
U	sp|Q2W8L6|MAMQ2_MAGSA	1	2	0.033	272	29948	6.8	0.0793599	0.0789467	Magnetosome protein MamQ 2 OS=Magnetospirillum magneticum (strain AMB-1 / ATCC 700264) OX=342108 GN=mamQ2 PE=3 SV=1
U	sp|Q2W8P9|MAMQ1_MAGSA	1	2	0.033	272	29948	6.8	0.0793599	0.0789467	Magnetosome protein MamQ 1 OS=Magnetospirillum magneticum (strain AMB-1 / ATCC 700264) OX=342108 GN=mamQ1 PE=3 SV=2
	Filename	XCorr	DeltCN	Conf%	ObsM+H+	CalcM+H+	PPM	SpR	Prob Score	pI	Ion%	#	Sequence
	step02.7931.7931.2	3.1114	0.4923	1	1155.99	1155.55	380.9	1	9.67187	6.56	0.933	2	R.SNYEVM(15.9949)IQR.R
U	tr|Q2W2C8|Q2W2C8_MAGSA	1	1	0.03	526	55952	6.3	0.0205189	0.0715193	D-3-phosphoglycerate dehydrogenase OS=Magnetospirillum magneticum (strain AMB-1 / ATCC 700264) OX=342108 GN=amb3193 PE=3 SV=1
	Filename	XCorr	DeltCN	Conf%	ObsM+H+	CalcM+H+	PPM	SpR	Prob Score	pI	Ion%	#	Sequence
*	step02.10918.10918.2	2.3515	0.5364	1	1525.36	1525.8	-283.8	1	9.87317	4.46	0.565	1	R.AGIGVDNVDVPAATAR.G
U	sp|Q2W8Q7|MAMJ_MAGSA	1	3	0.022	506	52267	4	0.0639898	0.0519619	Magnetosome-associated protein MamJ OS=Magnetospirillum magneticum (strain AMB-1 / ATCC 700264) OX=342108 GN=mamJ PE=3 SV=1
	Filename	XCorr	DeltCN	Conf%	ObsM+H+	CalcM+H+	PPM	SpR	Prob Score	pI	Ion%	#	Sequence
*	step02.8513.8513.2	1.9931	0.5548	1	1070.9	1070.6	285.1	1	8.67749	6.56	0.684	3	R.VIGDNVVAGAR.R

## Sheet: GFP
Validation Status	Locus	Sequence Count	Spectrum Count	Sequence Coverage	Length	MolWt	pI	NSAF	EMPAI	Descriptive Name
U	GFP	20	117	0.315	238	26840	6.1	0.563456	1.06538	no description
	Filename	XCorr	DeltCN	Conf%	ObsM+H+	CalcM+H+	PPM	SpR	Prob Score	pI	Ion%	#	Sequence
*	step02.7985.7985.2	4.4499	0.7276	1	1503.75	1503.66	62.7	1	16.1397	4.14	0.875	18	K.FSVSGEGEGDATYGK.L
*	step03.6745.6745.2	4.7633	0.6499	1	1504.82	1503.66	101.6	1	16.952	4.14	0.88	20	K.FSVSGEGEGDATYGK.L
*	step04.6585.6585.2	5.1881	0.7352	1	1503.9	1503.66	160.3	1	17.2024	4.14	0.96	7	K.FSVSGEGEGDATYGK.L
*	step05.6297.6297.2	2.6148	0.6053	1	1503.88	1503.66	147.2	1	11.1801	4.14	0.583	2	K.FSVSGEGEGDATYGK.L
*	step02.8261.8261.2	2.9375	0.513	1	1267.04	1266.58	364.5	1	11.5601	4.46	1	6	K.SAMPEGYVQER.T
*	step03.7171.7171.2	3.1665	0.5014	1	1266.79	1266.58	165.4	1	10.854	4.46	0.938	5	K.SAMPEGYVQER.T
*	step04.6894.6894.2	1.7227	0.4743	1	1267	1266.58	335	1	9.04014	4.46	0.643	3	K.SAMPEGYVQER.T
*	step05.6616.6616.2	1.5031	0.2541	0.813	1267.03	1266.58	355.8	1	5.37406	4.46	0.533	1	K.SAMPEGYVQER.T
*	step02.6846.6846.2	3.087	0.5825	1	1282.85	1282.57	215.1	1	9.98086	4.46	1	7	K.SAM(15.9949)PEGYVQER.T
*	step05.12121.12121.2	3.7846	0.7054	1	1348.11	1347.66	335.5	1	15.3819	6.56	0.944	4	R.TIFFKDDGNYK.T
*	step06.13118.13118.2	3.526	0.7017	1	1347.97	1347.66	229.5	1	13.9041	6.56	0.941	4	R.TIFFKDDGNYK.T
*	step07.17816.17816.2	3.2846	0.6936	1	1348.99	1347.66	240.9	1	13.1159	6.56	0.765	8	R.TIFFKDDGNYK.T
*	step08.15536.15536.2	1.9953	0.5622	1	1348.3	1347.66	-270.7	1	10.3413	6.56	0.562	2	R.TIFFKDDGNYK.T
*	step03.16167.16167.2	3.9613	0.5789	1	1478.81	1477.76	30.5	1	10.4993	4.72	0.9	8	R.AEVKFEGDTLVNR.I
*	step04.10322.10322.2	2.8785	0.4806	1	1478.4	1477.76	-251.3	1	8.98805	4.72	0.75	1	R.AEVKFEGDTLVNR.I
*	step02.8081.8081.2	3.543	0.4639	1	1052.78	1050.52	235.6	1	11.0828	4.46	1	9	K.FEGDTLVNR.I
*	step03.6797.6797.2	2.8127	0.434	1	1052.5	1050.52	-27.9	1	9.57335	4.46	0.786	3	K.FEGDTLVNR.I
*	step03.6062.6062.2	1.0264	0.1848	0.254	982.598	982.495	104.9	6	4.66934	5.63	0.286	1	K.EDGNILGHK.L
*	step07.16765.16765.2	4.5374	0.6865	1	1989.34	1989.9	-284.2	1	12.8335	5.63	0.8	6	K.LEYNYNSHNVYIM(15.9949)ADK.Q
*	step08.14975.14975.2	2.9325	0.494	1	1989.86	1989.9	-19.2	1	10.5168	5.63	0.652	2	K.LEYNYNSHNVYIM(15.9949)ADK.Q
U	tr|Q2W2B1|Q2W2B1_MAGSA	4	8	0.193	161	16986	9.4	0.0569529	0.559552	Peptidoglycan-associated protein OS=Magnetospirillum magneticum (strain AMB-1 / ATCC 700264) OX=342108 GN=pal PE=3 SV=1
	Filename	XCorr	DeltCN	Conf%	ObsM+H+	CalcM+H+	PPM	SpR	Prob Score	pI	Ion%	#	Sequence
*	step03.7725.7725.2	3.7559	0.6028	1	1395.33	1393.67	-250.8	1	11.9077	4.72	0.789	2	K.GSKEDFVANVGDR.V
*	step02.7566.7566.2	1.6421	0.5038	1	1122.61	1121.52	72.5	1	9.11056	4.14	0.538	2	K.EDFVANVGDR.V
*	step02.9941.9941.2	1.6197	0.4434	1	1037.74	1036.53	196.4	1	6.63685	4.46	0.692	2	R.EYNLALGEK.R
*	step03.10041.10041.2	3.0301	0.6238	1	937.95	936.515	460.6	1	12.4007	8.8	0.933	2	R.ANAVASYLK.S
U	tr|Q2WBF8|Q2WBF8_MAGSA	2	3	0.188	112	12349	8.4	0.0307011	0.541701	Nitrogen regulatory protein P-II OS=Magnetospirillum magneticum (strain AMB-1 / ATCC 700264) OX=342108 GN=amb0013 PE=3 SV=1
	Filename	XCorr	DeltCN	Conf%	ObsM+H+	CalcM+H+	PPM	SpR	Prob Score	pI	Ion%	#	Sequence
*	step08.17485.17485.2	2.7466	0.2791	1	1237.67	1236.66	4.1	1	9.50152	6.56	0.75	1	R.GAEYVVNFLPK.V
*	step03.7033.7033.2	2.5522	0.4737	1	1057.06	1057.6	-511.4	1	9.45271	6.56	0.938	2	R.VVEAIQTAAR.T
U	sp|Q2VZN0|ATPA_MAGSA	10	15	0.173	509	54849	6.7	0.0337773	0.489361	ATP synthase subunit alpha OS=Magnetospirillum magneticum (strain AMB-1 / ATCC 700264) OX=342108 GN=atpA PE=3 SV=1
	Filename	XCorr	DeltCN	Conf%	ObsM+H+	CalcM+H+	PPM	SpR	Prob Score	pI	Ion%	#	Sequence
*	step03.11772.11772.2	2.723	0.2428	1	916.067	915.551	-531.8	1	7.39026	6.56	0.933	1	R.AAEISAILK.Q
*	step03.11131.11131.2	1.7726	0.215	0.731	1479.78	1477.74	23.9	1	5.71781	4.46	0.304	1	K.VQAGEM(15.9949)VEFPGGIK.G
*	step03.9331.9331.2	3.401	0.5174	1	1071.79	1071.6	175.4	1	10.4187	6.56	0.882	2	R.TGSIVDVPVGK.G
*	step02.9127.9127.2	3.2217	0.5832	1	1198.12	1197.65	394.3	1	13.3054	4.46	0.789	2	R.VVDALGNPIDGK.G
*	step07.14296.14296.2	1.9065	0.4305	1	723.028	723.451	-585.9	1	9.18391	10.06	0.909	3	K.APGIIPR.K
*	step02.7793.7793.2	1.1827	0.0853	0.119	801.383	801.447	-79.8	1	4.37639	4.46	0.7	1	R.ELVIGDR.Q
*	step07.19878.19878.2	4.1552	0.5808	1	1329.3	1328.78	-364.5	1	10.6399	6.56	1	2	K.TAILVDTIINQK.R
*	step08.17146.17146.2	1.7631	0.3929	1	1328.64	1328.78	-103.7	1	7.91755	6.56	0.533	1	K.TAILVDTIINQK.R
*	step03.8011.8011.2	1.6705	0.4983	1	845.751	845.509	285.6	1	7.5568	9.08	0.833	1	R.STVAQIVK.T
*	step05.13493.13493.2	1.2234	0.4768	1	898.468	898.467	1.8	1	7.64703	6.56	0.727	1	K.AFLDAFSK.T
U	sp|Q2VZN2|ATPB_MAGSA	6	10	0.15	474	50655	5.2	0.0241809	0.412538	ATP synthase subunit beta OS=Magnetospirillum magneticum (strain AMB-1 / ATCC 700264) OX=342108 GN=atpD PE=3 SV=1
	Filename	XCorr	DeltCN	Conf%	ObsM+H+	CalcM+H+	PPM	SpR	Prob Score	pI	Ion%	#	Sequence
*	step02.8676.8676.2	3.5129	0.6672	1	1280.7	1280.62	67	1	14.6569	4.46	0.889	3	R.TIAMDSTDGLTR.G
*	step03.7709.7709.2	1.8416	0.4655	1	1281.35	1280.62	-208.1	1	8.77975	4.46	0.444	1	R.TIAMDSTDGLTR.G
*	step05.9766.9766.2	2.8008	0.5673	1	1618.07	1617.81	165	1	10.0512	6.56	0.636	1	K.VALVYGQM(15.9949)NEPPGAR.A
*	step08.16832.16832.2	4.747	0.5867	1	1437.32	1435.75	-308.8	1	12.8729	6.56	0.783	2	R.FTQAGSEVSALLGR.I
*	step08.15408.15408.2	4.0942	0.4762	1	2234.15	2234.11	15.6	1	11.3125	4.46	0.613	2	R.IPSAVGYQPTLATDM(15.9949)GALQER.I
*	step02.10674.10674.2	1.9891	0.4325	1	988.111	987.572	-470.6	1	8.57036	4.46	0.714	1	K.LVAIDDTIK.G
U	sp|Q2W2J2|RL4_MAGSA	2	3	0.117	206	21926	10.2	0.0166919	0.309182	50S ribosomal protein L4 OS=Magnetospirillum magneticum (strain AMB-1 / ATCC 700264) OX=342108 GN=rplD PE=3 SV=1
	Filename	XCorr	DeltCN	Conf%	ObsM+H+	CalcM+H+	PPM	SpR	Prob Score	pI	Ion%	#	Sequence
*	step07.18731.18731.2	1.6506	0.134	0.479	1090.02	1089.61	383.9	1	5.53561	10.06	0.5	1	R.GGSTIFGPVVR.S
*	step04.9802.9802.2	2.3056	0.5566	1	1227.05	1227.69	-526.3	1	10.486	6.56	0.65	2	K.LIVVDAASAGSPK.T
U	sp|Q2W2J4|RL2_MAGSA	3	5	0.113	275	30251	11	0.0208396	0.297179	50S ribosomal protein L2 OS=Magnetospirillum magneticum (strain AMB-1 / ATCC 700264) OX=342108 GN=rplB PE=3 SV=1
	Filename	XCorr	DeltCN	Conf%	ObsM+H+	CalcM+H+	PPM	SpR	Prob Score	pI	Ion%	#	Sequence
*	step05.9512.9512.2	2.1388	0.3023	1	933.056	931.536	-521.3	1	9.28964	9.08	0.75	2	K.AYIIAPQR.L
*	step02.9521.9521.2	2.0481	0.383	1	1229.67	1229.67	-0.3	1	10.1769	4.46	0.588	2	R.LAVGDQVIASEK.A
*	step04.10534.10534.2	2.458	0.1909	0.956	1123.94	1122.62	285.6	1	9.06111	8.8	0.75	1	R.SAGTYVQLVGK.D
U	tr|Q2WBE6|Q2WBE6_MAGSA	6	14	0.105	449	45944	7.6	0.0357382	0.273503	Hypothetical PE-PGRS family protein Rv1325c/MT1367 OS=Magnetospirillum magneticum (strain AMB-1 / ATCC 700264) OX=342108 GN=amb0025 PE=4 SV=1
	Filename	XCorr	DeltCN	Conf%	ObsM+H+	CalcM+H+	PPM	SpR	Prob Score	pI	Ion%	#	Sequence
*	step03.7729.7729.2	1.8144	0.4943	1	839.587	837.447	159.4	1	8.20716	8.8	0.769	2	K.LNVGGYSK.W
*	step03.6730.6730.2	3.5	0.6461	1	2219.73	2217.98	-113.2	1	11.7368	10.06	0.351	2	K.GFQNGATGTIGGSANGSTSSGSM(15.9949)R.Q
*	step04.7865.7865.2	2.1075	0.5744	1	2218.95	2217.98	-15.3	1	10.029	10.06	0.278	2	K.GFQNGATGTIGGSANGSTSSGSM(15.9949)R.Q
*	step03.6647.6647.3	2.4438	0.5437	1	2218.58	2217.98	-179.7	1	8.01417	10.06	0.306	2	K.GFQNGATGTIGGSANGSTSSGSM(15.9949)R.Q
*	step02.6924.6924.2	3.8379	0.5947	1	1611.09	1610.77	200.3	1	11.1663	4.72	0.522	4	R.NGKDDTIDAYQVSGK.Y
*	step02.6582.6582.2	3.5824	0.6724	1	1311.72	1311.61	83.8	1	12.7704	4.14	0.842	2	K.DDTIDAYQVSGK.Y
U	sp|Q2VZM9|ATPD_MAGSA	2	3	0.103	184	19088	9.8	0.0186877	0.267652	ATP synthase subunit delta OS=Magnetospirillum magneticum (strain AMB-1 / ATCC 700264) OX=342108 GN=atpH PE=3 SV=1
	Filename	XCorr	DeltCN	Conf%	ObsM+H+	CalcM+H+	PPM	SpR	Prob Score	pI	Ion%	#	Sequence
*	step03.7318.7318.2	1.8588	0.526	1	971.462	971.552	-93.1	1	9.57375	6.56	0.692	2	R.VVDSPVLSR.N
*	step03.8818.8818.2	1.0592	0.2462	0.437	1037.92	1037.53	379.5	2	5.26191	6.56	0.357	1	K.AAGFSELTNK.F
U	sp|Q2VZU4|RL21_MAGSA	1	1	0.1	100	10741	10.5	0.0114618	0.258925	50S ribosomal protein L21 OS=Magnetospirillum magneticum (strain AMB-1 / ATCC 700264) OX=342108 GN=rplU PE=3 SV=1
	Filename	XCorr	DeltCN	Conf%	ObsM+H+	CalcM+H+	PPM	SpR	Prob Score	pI	Ion%	#	Sequence
*	step05.10014.10014.2	1.6396	0.447	1	1066.02	1067.56	-1439.4	1	9.61978	9.08	0.533	1	-.M(15.9949)FAVIQTGGK.Q
U	contaminant_KERATIN13	6	10	0.096	643	65494	6.6	0.0178254	0.247383	no description
	Filename	XCorr	DeltCN	Conf%	ObsM+H+	CalcM+H+	PPM	SpR	Prob Score	pI	Ion%	#	Sequence
*	step07.19997.19997.2	1.5406	0.4049	0.994	1385.1	1383.69	294.7	1	6.74268	6.56	0.316	1	K.SLNNQFASFIDK.V
	step04.9706.9706.2	2.6931	0.2055	0.971	1476.02	1475.79	159.9	2	7.45545	6.56	0.55	2	R.FLEQQNQVLQTK.W
*	step02.10971.10971.2	2.4353	0.4775	1	1267.16	1265.64	-383.9	1	9.79218	4.46	0.625	2	R.TNAENEFVTIK.K
*	step02.9950.9950.2	2.0938	0.5328	1	1179.78	1179.6	156	1	9.03206	4.46	0.667	1	K.YEELQITAGR.H
	step02.9793.9793.2	1.9634	0.357	1	973.399	973.531	-135.6	1	6.66278	4.46	0.667	2	K.IEISELNR.V
*	step02.6071.6071.2	1.6637	0.5487	1	1159.73	1157.51	176.5	1	9.80992	4.46	0.667	2	R.DYQELM(15.9949)NTK.L
U	sp|Q2VZN1|ATPG_MAGSA	2	4	0.071	294	32144	9.4	0.0155942	0.177606	ATP synthase gamma chain OS=Magnetospirillum magneticum (strain AMB-1 / ATCC 700264) OX=342108 GN=atpG PE=3 SV=1
	Filename	XCorr	DeltCN	Conf%	ObsM+H+	CalcM+H+	PPM	SpR	Prob Score	pI	Ion%	#	Sequence
*	step05.8749.8749.2	1.9637	0.4045	1	996.879	996.493	387.2	1	8.43632	10.06	0.7	2	R.NLATQM(15.9949)FR.A
*	step02.7635.7635.2	2.9748	0.4855	1	1359.86	1359.69	129.7	1	9.13342	4.46	0.65	2	R.ALLESQASEQGAR.M
U	tr|Q2W1B5|Q2W1B5_MAGSA	1	2	0.071	156	17047	11.1	0.0146946	0.177606	30S ribosomal protein S9 OS=Magnetospirillum magneticum (strain AMB-1 / ATCC 700264) OX=342108 GN=rpsI PE=3 SV=1
	Filename	XCorr	DeltCN	Conf%	ObsM+H+	CalcM+H+	PPM	SpR	Prob Score	pI	Ion%	#	Sequence
*	step05.10633.10633.2	2.3019	0.3793	1	1306.16	1305.66	382	1	6.92396	6.56	0.556	2	R.M(15.9949)IINQPFEAAR.V
U	tr|Q2W9T4|Q2W9T4_MAGSA	2	3	0.067	356	38990	7.7	0.00965879	0.16681	Aspartate-semialdehyde dehydrogenase OS=Magnetospirillum magneticum (strain AMB-1 / ATCC 700264) OX=342108 GN=asd PE=3 SV=1
	Filename	XCorr	DeltCN	Conf%	ObsM+H+	CalcM+H+	PPM	SpR	Prob Score	pI	Ion%	#	Sequence
*	step05.8836.8836.2	4.0346	0.401	1	1113.53	1113.64	-98.7	1	10.7686	10.06	0.95	2	K.VAVIGATGNVGR.A
*	step03.7037.7037.2	2.1638	0.4583	1	1177.1	1175.57	-405.4	1	9.1604	6.56	0.688	1	K.GCDIALSSPGAK.V
U	sp|Q2W2B0|TOLB_MAGSA	2	2	0.065	447	49414	7.4	0.0051283	0.161449	Tol-Pal system protein TolB OS=Magnetospirillum magneticum (strain AMB-1 / ATCC 700264) OX=342108 GN=tolB PE=3 SV=1
	Filename	XCorr	DeltCN	Conf%	ObsM+H+	CalcM+H+	PPM	SpR	Prob Score	pI	Ion%	#	Sequence
*	step03.14905.14905.2	1.1207	0.3466	0.85	1072.82	1072.6	206.1	2	5.45331	6.56	0.5	1	K.AINAEALVSGK.I
*	step02.6587.6587.2	1.725	0.4981	1	1883.8	1882.83	-20.6	1	7.72463	6.56	0.318	1	R.GGGQQIYTM(15.9949)SADGSNPQR.I
U	tr|Q2WB06|Q2WB06_MAGSA	1	2	0.063	174	17634	9.3	0.0131744	0.156112	Uncharacterized protein OS=Magnetospirillum magneticum (strain AMB-1 / ATCC 700264) OX=342108 GN=amb0165 PE=4 SV=1
	Filename	XCorr	DeltCN	Conf%	ObsM+H+	CalcM+H+	PPM	SpR	Prob Score	pI	Ion%	#	Sequence
*	step03.9239.9239.2	2.9021	0.3561	1	1143.68	1143.57	95.1	1	11.5007	6.56	0.75	2	K.DSLAGYYVGAK.A
U	tr|Q2W8D6|Q2W8D6_MAGSA	2	3	0.061	345	35073	8.6	0.00996675	0.1508	Uncharacterized protein with a C-terminal OMP domain OS=Magnetospirillum magneticum (strain AMB-1 / ATCC 700264) OX=342108 GN=amb1085 PE=4 SV=1
	Filename	XCorr	DeltCN	Conf%	ObsM+H+	CalcM+H+	PPM	SpR	Prob Score	pI	Ion%	#	Sequence
*	step03.10496.10496.2	3.5567	0.5955	1	1120.97	1120.57	352.1	1	12.5303	6.56	0.941	1	R.NASQVIEFGR.A
*	step03.10928.10928.2	2.3141	0.5889	1	1206.19	1205.62	-355.3	1	9.50887	6.56	0.688	2	R.TSLDVWQGTAK.V
U	tr|Q2W3J0|Q2W3J0_MAGSA	3	3	0.059	690	73788	7.7	0.00498337	0.145513	NADH-quinone oxidoreductase OS=Magnetospirillum magneticum (strain AMB-1 / ATCC 700264) OX=342108 GN=amb2781 PE=3 SV=1
	Filename	XCorr	DeltCN	Conf%	ObsM+H+	CalcM+H+	PPM	SpR	Prob Score	pI	Ion%	#	Sequence
*	step03.10975.10975.2	1.8148	0.4424	1	1852.82	1853.89	-578	1	7.25464	4.14	0.345	1	K.IAAIAGDQADAETM(15.9949)VAYK.D
*	step03.10944.10944.2	1.6687	0.4125	1	1347.75	1347.72	23.7	1	8.37007	4.46	0.467	1	R.ADVILPGAAYTEK.S
*	step03.10718.10718.2	1.6262	0.2499	0.878	1095	1093.56	399	1	6.0162	6.56	0.692	1	K.SATFVNLEGR.A
U	contaminant_KERATIN22	4	6	0.059	645	65865	8	0.0106621	0.145513	no description
	Filename	XCorr	DeltCN	Conf%	ObsM+H+	CalcM+H+	PPM	SpR	Prob Score	pI	Ion%	#	Sequence
	step04.9706.9706.2	2.6931	0.2055	0.971	1476.02	1475.79	159.9	2	7.45545	6.56	0.55	2	R.FLEQQNQVLQTK.W
	step02.6943.6943.2	1.8007	0.4423	1	1107.91	1107.54	328.1	1	9.06279	4.46	0.643	1	K.AQYEEIAQR.S
	step02.9793.9793.2	1.9634	0.357	1	973.399	973.531	-135.6	1	6.66278	4.46	0.667	2	K.IEISELNR.V
	step02.7137.7137.2	1.7053	0.3248	1	1156.95	1155.54	359.5	1	7.06131	4.46	0.538	1	R.DYQELM(15.9949)NVK.L
U	tr|Q2W4V0|Q2W4V0_MAGSA	2	3	0.054	462	49023	7.6	0.0074427	0.1324	Dihydrolipoyl dehydrogenase OS=Magnetospirillum magneticum (strain AMB-1 / ATCC 700264) OX=342108 GN=amb2321 PE=3 SV=1
	Filename	XCorr	DeltCN	Conf%	ObsM+H+	CalcM+H+	PPM	SpR	Prob Score	pI	Ion%	#	Sequence
*	step03.8609.8609.2	1.9318	0.3236	1	1389.59	1389.72	-88.1	1	6.08665	6.56	0.444	2	R.AAQLGM(15.9949)NTALVER.E
*	step03.9107.9107.2	3.219	0.6242	1	1248.95	1248.65	243	1	12.0955	4.46	0.737	1	K.AIALGETEGM(15.9949)IK.T
U	sp|Q2W1B4|RL13_MAGSA	1	1	0.053	152	17015	10.1	0.00754063	0.129796	50S ribosomal protein L13 OS=Magnetospirillum magneticum (strain AMB-1 / ATCC 700264) OX=342108 GN=rplM PE=3 SV=2
	Filename	XCorr	DeltCN	Conf%	ObsM+H+	CalcM+H+	PPM	SpR	Prob Score	pI	Ion%	#	Sequence
*	step05.8638.8638.2	1.8357	0.3133	1	893.194	892.492	-337.2	1	8.18392	10.06	0.692	1	R.LASIVSM(15.9949)R.L
U	tr|Q2W0B9|Q2W0B9_MAGSA	1	1	0.048	292	31278	6.4	0.00392526	0.116863	3-hydroxyacyl-CoA dehydrogenase OS=Magnetospirillum magneticum (strain AMB-1 / ATCC 700264) OX=342108 GN=amb3902 PE=3 SV=1
	Filename	XCorr	DeltCN	Conf%	ObsM+H+	CalcM+H+	PPM	SpR	Prob Score	pI	Ion%	#	Sequence
*	step04.11058.11058.2	2.4432	0.5376	1	1603.77	1602.74	13.6	1	10.2704	4.46	0.476	1	R.GFYDYTGETPVPTR.-
U	tr|Q2W928|Q2W928_MAGSA	1	2	0.045	246	26235	7.9	0.0093185	0.109175	Dehydrogenase with different specificities OS=Magnetospirillum magneticum (strain AMB-1 / ATCC 700264) OX=342108 GN=amb0843 PE=3 SV=1
	Filename	XCorr	DeltCN	Conf%	ObsM+H+	CalcM+H+	PPM	SpR	Prob Score	pI	Ion%	#	Sequence
*	step03.7793.7793.2	2.061	0.5687	1	1197.82	1197.58	195	1	9.57819	6.56	0.667	2	K.FTAETGIPSM(15.9949)K.W
U	tr|Q2W7H6|Q2W7H6_MAGSA	2	3	0.043	540	59529	9.1	0.00636765	0.104079	Nitrite reductase OS=Magnetospirillum magneticum (strain AMB-1 / ATCC 700264) OX=342108 GN=amb1395 PE=4 SV=1
	Filename	XCorr	DeltCN	Conf%	ObsM+H+	CalcM+H+	PPM	SpR	Prob Score	pI	Ion%	#	Sequence
*	step05.11911.11911.2	1.4487	0.0721	0.209	1198.87	1197.63	197.4	1	5.5629	8.8	0.75	1	R.YFLVAANASNK.V
*	step02.6900.6900.2	2.7991	0.649	1	1306.95	1306.62	251.2	1	11.9771	4.14	0.737	2	K.TDPSAIVVM(15.9949)DDK.T
U	tr|Q2W6U4|Q2W6U4_MAGSA	2	2	0.043	281	30545	4.8	0.00815784	0.104079	ADP-ribosylglycohydrolase OS=Magnetospirillum magneticum (strain AMB-1 / ATCC 700264) OX=342108 GN=amb1627 PE=4 SV=1
	Filename	XCorr	DeltCN	Conf%	ObsM+H+	CalcM+H+	PPM	SpR	Prob Score	pI	Ion%	#	Sequence
*	step01.11975.11975.2	1.0164	0.3549	0.736	1307.1	1305.66	334	13	5.06483	9.98	0.222	1	R.GRANPTKKSEM(15.9949)A.-
*	step02.3.3.2	1.2819	0.4125	1	1306.94	1305.66	216.7	1	6.80903	9.98	0.412	1	R.GRANPTKKSEM(15.9949)A.-
U	contaminant_KERATIN02	2	3	0.04	622	61987	5.2	0.00552818	0.0964782	no description
	Filename	XCorr	DeltCN	Conf%	ObsM+H+	CalcM+H+	PPM	SpR	Prob Score	pI	Ion%	#	Sequence
*	step02.8438.8438.2	3.5313	0.5169	1	1587.58	1586.77	-116.4	1	10.7874	3.96	0.696	2	K.VQALEEANNDLENK.I
*	step02.8870.8870.2	1.0009	0.128	0.1	1157.38	1157.59	-182.3	2	5.62314	4.46	0.222	1	R.QGVDADINGLR.Q
U	contaminant_KERATIN03	2	3	0.039	593	59519	5.2	0.00579853	0.0939563	no description
	Filename	XCorr	DeltCN	Conf%	ObsM+H+	CalcM+H+	PPM	SpR	Prob Score	pI	Ion%	#	Sequence
*	step02.8228.8228.2	2.488	0.3671	1	1381.64	1381.65	-6.1	1	9.81343	3.96	0.765	2	R.ALEESNYELEGK.I
*	step02.7217.7217.2	2.4179	0.4666	1	1366.6	1365.64	-33.6	1	9.14488	4.46	0.706	1	R.SQYEQLAEQNR.K
U	sp|Q2W064|MDH_MAGSA	1	1	0.034	319	33429	5.4	0.00359303	0.081434	Malate dehydrogenase OS=Magnetospirillum magneticum (strain AMB-1 / ATCC 700264) OX=342108 GN=mdh PE=3 SV=1
	Filename	XCorr	DeltCN	Conf%	ObsM+H+	CalcM+H+	PPM	SpR	Prob Score	pI	Ion%	#	Sequence
*	step03.13448.13448.2	1.4409	0.4777	1	1127.43	1128.63	-1059.5	1	8.41181	4.46	0.562	1	R.DGGAEIVNLLK.T
U	tr|Q2W1Q0|Q2W1Q0_MAGSA	1	1	0.027	522	56167	6.1	0.00219574	0.0641431	Alginate_exp domain-containing protein OS=Magnetospirillum magneticum (strain AMB-1 / ATCC 700264) OX=342108 GN=amb3421 PE=4 SV=1
	Filename	XCorr	DeltCN	Conf%	ObsM+H+	CalcM+H+	PPM	SpR	Prob Score	pI	Ion%	#	Sequence
*	step02.8652.8652.2	1.8805	0.5508	1	1474.41	1474.75	-229.9	1	10.3333	4.46	0.476	1	K.QQLGTAVTSDDLAR.E
U	tr|Q2W4V4|Q2W4V4_MAGSA	1	1	0.027	452	47634	4.8	0.00253579	0.0641431	Pyruvate dehydrogenase E1 component subunit beta OS=Magnetospirillum magneticum (strain AMB-1 / ATCC 700264) OX=342108 GN=amb2317 PE=4 SV=1
	Filename	XCorr	DeltCN	Conf%	ObsM+H+	CalcM+H+	PPM	SpR	Prob Score	pI	Ion%	#	Sequence
*	step03.13078.13078.2	2.5678	0.4811	1	1313.66	1313.71	-33.9	1	7.7443	4.14	0.75	1	K.AEGIEAEVINLR.S
U	tr|Q2W929|Q2W929_MAGSA	1	1	0.026	390	40507	7.4	0.00293891	0.0616956	Acetyl-CoA acetyltransferase OS=Magnetospirillum magneticum (strain AMB-1 / ATCC 700264) OX=342108 GN=amb0842 PE=3 SV=1
	Filename	XCorr	DeltCN	Conf%	ObsM+H+	CalcM+H+	PPM	SpR	Prob Score	pI	Ion%	#	Sequence
*	step07.18960.18960.2	1.9002	0.4023	1	1018.8	1017.61	179.7	1	7.67874	9.08	0.562	1	R.AVALGFQAIK.L
U	tr|Q2W9R9|Q2W9R9_MAGSA	1	1	0.026	378	39942	9.5	0.00303221	0.0616956	Outer membrane protein and related peptidoglycan-associated protein OS=Magnetospirillum magneticum (strain AMB-1 / ATCC 700264) OX=342108 GN=amb0602 PE=4 SV=1
	Filename	XCorr	DeltCN	Conf%	ObsM+H+	CalcM+H+	PPM	SpR	Prob Score	pI	Ion%	#	Sequence
*	step03.10462.10462.2	2.305	0.538	1	1253.28	1252.57	-237.5	1	10.8095	4.46	0.8	1	R.YFSTLDYESK.A
U	sp|Q2WAW8|CH60_MAGSA	1	2	0.024	552	57846	5.3	0.00415281	0.0568175	Chaperonin GroEL OS=Magnetospirillum magneticum (strain AMB-1 / ATCC 700264) OX=342108 GN=groEL PE=3 SV=1
	Filename	XCorr	DeltCN	Conf%	ObsM+H+	CalcM+H+	PPM	SpR	Prob Score	pI	Ion%	#	Sequence
*	step02.8641.8641.2	2.9167	0.6654	1	1344.49	1344.7	-153.9	1	12.4317	4.14	0.7	2	K.VGNEGVITVEEAK.G
U	contaminant_UBIQUITIN11	2	2	0.023	1118	127523	8.5	0.0020504	0.0543869	no description
	Filename	XCorr	DeltCN	Conf%	ObsM+H+	CalcM+H+	PPM	SpR	Prob Score	pI	Ion%	#	Sequence
*	step08.37301.37301.2	1.1002	0.1851	0.306	1595.47	1593.94	-301.8	4	5.28884	10.29	0.467	1	K.NVPQIDRTKKPAVK.L
*	step01.11515.11515.2	1.1801	0.5391	1	1480.7	1481.68	-662.8	1	7.8819	4.57	0.75	1	K.EEM(15.9949)EKKESEQAK.K
U	tr|Q2W7H3|Q2W7H3_MAGSA	1	1	0.02	552	59834	8.5	0.00207641	0.0471286	Cytochrome c-552 OS=Magnetospirillum magneticum (strain AMB-1 / ATCC 700264) OX=342108 GN=amb1398 PE=4 SV=1
	Filename	XCorr	DeltCN	Conf%	ObsM+H+	CalcM+H+	PPM	SpR	Prob Score	pI	Ion%	#	Sequence
*	step02.8391.8391.2	1.737	0.5377	1	1319.1	1318.57	-363.5	1	8.91089	4.46	0.429	1	K.AAYDADNLYM(15.9949)R.F
U	tr|Q2W069|Q2W069_MAGSA	1	1	0.017	593	64867	6.6	0.00193284	0.0399202	Succinate dehydrogenase flavoprotein subunit OS=Magnetospirillum magneticum (strain AMB-1 / ATCC 700264) OX=342108 GN=amb3952 PE=3 SV=1
	Filename	XCorr	DeltCN	Conf%	ObsM+H+	CalcM+H+	PPM	SpR	Prob Score	pI	Ion%	#	Sequence
*	step03.6423.6423.2	1.5729	0.4487	1	1201.55	1201.53	12.4	1	7.64809	6.56	0.533	1	K.TM(15.9949)QM(15.9949)DAAVFR.T
U	tr|Q2W5M5|Q2W5M5_MAGSA	1	1	0.015	860	96465	6.2	0.00133276	0.0351422	PglZ domain-containing protein OS=Magnetospirillum magneticum (strain AMB-1 / ATCC 700264) OX=342108 GN=amb2046 PE=4 SV=1
	Filename	XCorr	DeltCN	Conf%	ObsM+H+	CalcM+H+	PPM	SpR	Prob Score	pI	Ion%	#	Sequence
*	step08.24903.24903.2	1.3806	0.4196	1	1402.89	1405.74	-2029.6	1	6.46882	6.56	0.471	1	K.GVAVKADDLKDM(15.9949)K.K
U	tr|Q2VZU5|Q2VZU5_MAGSA	1	1	0.014	762	81018	6	0.00150417	0.0327615	Methyl-accepting chemotaxis protein OS=Magnetospirillum magneticum (strain AMB-1 / ATCC 700264) OX=342108 GN=amb4076 PE=4 SV=1
	Filename	XCorr	DeltCN	Conf%	ObsM+H+	CalcM+H+	PPM	SpR	Prob Score	pI	Ion%	#	Sequence
*	step07.1540.1540.2	1.0947	0.4404	1	1147.45	1149.58	-1848.4	2	6.49096	10.06	0.294	1	R.PLTAM(15.9949)TGVMGR.L
U	tr|Q2W8F7|Q2W8F7_MAGSA	1	2	0.013	521	56848	9.1	0.00439991	0.0303861	ALGX domain-containing protein OS=Magnetospirillum magneticum (strain AMB-1 / ATCC 700264) OX=342108 GN=amb1064 PE=4 SV=1
	Filename	XCorr	DeltCN	Conf%	ObsM+H+	CalcM+H+	PPM	SpR	Prob Score	pI	Ion%	#	Sequence
*	step06.11022.11022.2	2.2556	0.3521	1	856.467	856.504	-42.5	1	6.87656	10.06	0.818	2	K.IATWLPR.L
